# Supplementary material for: Leveraging coevolutionary insights and AI-based structural modeling to unravel receptor–peptide ligand-binding mechanisms
Source: Proc Natl Acad Sci U S A. 2024 Aug 6;121(33):e2400862121. doi: 10.1073/pnas.2400862121 (PMC11331138; doi:10.1073/pnas.2400862121)
Supplement: Supplementary file 2 — Dataset S01 (XLSX) [file pnas.2400862121.sd01.xlsx]

## Sheet: approach1.scoops.newCandidates.
Dataset S1: Overview SCOOP mining
name	prot	species	hmm commNum_cluster_	score	Arabidopsis SCOOP	13mer alignment SCOOP	length mer	15mer SCOOP	length mer	PROSCOOP
Araha.50853s0001.1	Ahalleri_12704	Ahalleri	1	2.1e-28	SCOOP8-cluster	GVGGSNSNRGRGGSGGRG	18	NIGVGGSNSNRGRGGSGGRG	20	MEKKSASQLGLVFFLLVVILVPTHTECALASQQESLPMIESRRLMSTYNYSNIGVGGSNSNRGRGGSGGRGGSGP*
Araha.25308s0001.1	Ahalleri_940	Ahalleri	1	4e-43	SCOOP8-cluster	HFGGSTSGQAGGG	13	NIHFGGSTSGQAGGG	15	MEKKSASQLGLVLFLLVVLLVPTHTESALPSQQESLLVIGSRRLMSSYKTNSNIHFGGSTSGQAGGGKQNP*
AL8G15110.t1	Alyrata_709	Alyrata	1	9.6e-44	SCOOP8-cluster	DFGGSISGQAGGG	13	NIDFGGSISGQAGGG	15	MEKKSASQLGLVLFLLVVLLVPTHTESALPSQQESLLVIGSRKLMSSYKTNSNIDFGGSISGQAGGGKQNP*
AT5G44575.1	Athaliana_12410	Athaliana	1	8.2e-41	SCOOP8	DFEGSISGQAGGG	13	NIDFEGSISGQAGGG	15	MEEKSASQLGLVVFLLLFLLVPTHTESSLPSQQESLPVIGSSRRLMSTYKTNSNIDFEGSISGQAGGGQQNP*
Bostr.29514s0052.1	Bstricta_13946	Bstricta	1	2.6e-45	SCOOP8-cluster	DFGGSVSGQAGGG	13	DIDFGGSVSGQAGGG	15	MEKKSASQLGLVLFLLVVLLVPAHTECALPSQQESLPMIGSRRLMSSYKTNSDIDFGGSVSGQAGGGINNP*
Cagra.2784s0002.1	Cgrandiflora_9099	Cgrandiflora	1	2.5e-42	SCOOP8-cluster	DFGGSISGQAGGG	13	DIDFGGSISGQAGGG	15	MEKKSTAQLGLVLFLLVVLLVTTQTECALPSPQESLSMIGSRRRLMSSYKTNSDIDFGGSISGQAGGGINNP*
Crahi.1533s0003.1	Chispanica_2247	Chispanica	1	5.1e-15	NA	NA	NA	NA	NA	MENKSASQRRVVLFLMVVLLIPTHIECALPSHQQPLQIHRVDRLFSTNIDRCYGLDIDRCPIGCIDRCG*
Carub.0008s0382.1	Crubella_24384	Crubella	1	2.5e-42	SCOOP8-cluster	GAPRSKSPRDRQW	13	DIDFGGSISGQAGGG	15	MEKKSTAQLGLVLFLLVVLLVTTQTECALPSPQESLSMIGSRRRLMSSYKTNSDIDFGGSISGQAGGGINNP*
Desop.0222s0149.1	Dsophioides_24092	Dsophioides	1	1.3e-41	SCOOP8-cluster	DFGGSVSGQAGGG	13	NIDFGGSVSGQAGGG	15	MGKKTAAQLGFVLFLLVVLLVPAHAECAFPSQQEPLPIIGSRRLMSVYQTNSNIDFGGSVSGQAGGGISNP*
Distr.0002s209800.1	Dstrictus_21887	Dstrictus	1	1.5e-23	SCOOP8-cluster	DVFGSVSGQAGGG	13	EGDVFGSVSGQAGGG	15	MEKKSASQLGFASLVLVVLLVSSYSECALASQQEPLSITDPTGPFSPRPIGRFNPTKEKLESNSNAKTFPHLPNGRRLLSNYKINAEGDVFGSVSGQAGGGVNNP*
Distr.0002s210000.1	Dstrictus_5220	Dstrictus	1	6.1e-22	SCOOP8-cluster	DVGGSTSKPGGGG	13	GIDVGGSTSKPGGGG	15	MEKKSGSQVGLVLLLVLVLLVPTHMECALPSQQETLPIIGRRLMETGIDVGGSTSKPGGGGKGSNP*
Ibeam.10766s0001.1	Iamara_39761	Iamara	1	2.1e-41	SCOOP8-cluster	DFGGSISGQAGGG	13	NIDFGGSISGQAGGG	15	MEKKNASQLGLVLFLIVVLLVPAHTECALASQQEPLTITGRRLMSNYKTNSNIDFGGSISGQAGGGINNP*
Luann.0135s0052.1	Lannua_18319	Lannua	1	1.1e-16	SCOOP8-cluster	DVEGSDSGRGGGL	13	IDVEGSDSGRGGGL	14	MNKKSASQLRLVLFLLVVLLVSIQTKCAFLSQQEPLAIIGRRLMIDVEGSDSGRGGGLGPEDPPMVKT*
Luann.0079s0106.1	Lannua_37388	Lannua	1	5.6e-10	NA	NA	NA	NA	NA	METKSAFVFLLLVVLLVPTQIDCSLPSRQEPLPMIGR*
Lesat.0027s0134.1	Lsativum_33204	Lsativum	1	2.6e-41	SCOOP8-cluster	DFGGSESGQAGGW	13	DIDFGGSESGQAGGW	15	MEQKIASQLGLVLFLMVVLVVPTQTESALPFQPQPLSIIGSRRLMSEYKTNSDIDFGGSESGQAGGWINNP*
Thlar.0069s0139.1	Tarvense_12585	Tarvense	1	2.1e-42	SCOOP8-cluster	DLGGLVSGQAGGW	13	AIDLGGLVSGQAGGW	15	MEKKSASQWGVVLFLLVVLLVPTHIDCALPVQQEPLPIITGRRLMSNYKTNSAIDLGGLVSGQAGGWSNPSFRLFSSDN*
Alyli.0176s0038.1	Alinifolium_11705	Alinifolium	2	3.6e-26	SCOOP24-cluster	GAPRSKSRPR	10	NA	NA	MKAKYSLFASLLILSMAILPNIVLARSYKSEEETIAETIYIRKNMKIGAPRSKSRPRSESDPPQAAGPKVV*
Alyli.0064s0016.1	Alinifolium_14984	Alinifolium	2	2.1e-25	SCOOP24-cluster	GAPRSKSRPR	10	NA	NA	MKAKYSLFASLLILSMAVLPNIVLTRSYKSEEETIAETIYIRKSMKIGAPRSKSRPRSESDPPQAAGPKVV*
AL3G25320.t1	Alyrata_7275	Alyrata	2	1.3e-41	SCOOP24-cluster	RAPRSKSPPDRQW	13	NA	NA	MMVKFCLIASLLVLSLAISSYVVLAQSKEETIGETKHIRKIMKIRAPRSKSPPDRQWGESDSPQAAGPNSV*
AT3G13432.1	Athaliana_6281	Athaliana	2	1.7e-41	SCOOP24	RVPRSKSPPDRQW	13	NA	NA	MKVKFCLIASLLILSFAISSYVVSYKSKEETIAETIHIRKVMKIRVPRSKSPPDRQWGEGDSPQAASPNSV*
CDY24186	Bnapus_89931	Bnapus	2	1.1e-37	SCOOP24-cluster	GAPRSKSPRDRQW	13	NA	NA	MKGKFCLIVSLLILSLAVSSYVVLTQAYQSQEKKIAETIHIRKIMKIGAPRSKSPRDRQWGGREGATSSPRPKCSLMRHICFYILIWYEIIIQF
Brara.C02138.1	Brapa_34748	Brapa	2	4e-26	SCOOP24-cluster	GAPRSKSPRDRQW	13	NA	NA	MKGKFCLIVSLLILFGGFIIQEKNIADTIHIRKIMKIGAPRSKSPRDRQWGGREPPQAPGPNAV*
Brara.A03263.1	Brapa_36174	Brapa	2	2e-32	SCOOP24-cluster	EVLPSKSPRDRQF	13	NA	NA	MKGRLCLIVSLLILSLAISSYVVITQLYNSKEENIEETIHIRKIKKIEVLPSKSPRDRQFGGREPPSLAAVPNAV*
Bostr.3640s0129.1	Bstricta_1950	Bstricta	2	3.8e-47	SCOOP24-cluster	RAPRSKSPPDRQW	13	NA	NA	MKVKFCLIASLLILSLAISSYVVLPQSYKSKEETIAETIHIRKIMKIRAPRSKSPPDRQWGGSDSPQAAGPNSL*
Caamp.1039s0565.1	Camplexicaulis_24001	Camplexicaulis	2	2.9e-44	SCOOP24-cluster	EAPRSKSPRDRQW	13	NA	NA	MKGKFCLIVPLLILSLAISSYVVLTQLYKSKEENIAETIHIRKIMKIEAPRSKSPRDRQWGGREPPQAAGPNAV*
Cagra.0690s0023.1	Cgrandiflora_20256	Cgrandiflora	2	7.2e-45	SCOOP24-cluster	GAPRSKSPPDRQW	13	NA	NA	MKVKFCLIASLLILTLVISSYVVLAQSHNSKEETIAEETIHIRKIMKIGAPRSKSPPDRQWGEGDSPPAAGPNTL*
Crahi.0172s0053.1	Chispanica_39719	Chispanica	2	1.1e-40	SCOOP24-cluster	GAPRSKSPRDRQW	13	NA	NA	MKGKFCLIVLLLILFLTITTYPYVVLAQSYKSKEENVAQTVHIRKIMKIGAPRSKSPRDRQWGGSDSPQAPGPNAI*
Crahi.0534s0030.1	Chispanica_43616	Chispanica	2	1.5e-21	SCOOP24-cluster	EVFPSRSPPARRW	13	NA	NA	MKGKLCLIVSLLILSMATSSFVVLTQSYQSKEEMIHIPKSKKIEVFPSRSPPARRWSRWLPPPPQAAGPNAV*
Crahi.0534s0031.1	Chispanica_7544	Chispanica	2	3.5e-40	SCOOP24-cluster	GAPRSKSPRDRQW	13	NA	NA	MKGKFCLIVSLLILSLAISSYAVLTHESYQSKEENIAETIHIRKIIKIGAPRSKSPRDRQWGGREPPQAPAPNAV*
Camar.0647s0008.1	Cmaritima_16511	Cmaritima	2	7.8e-28	SCOOP24-cluster	RIHRSKSLRDRQW	13	NA	NA	MKGKTCLIGLLLLFLAISPYFVLAQSYKSKEEHKAETIHIRKIMKIRIHRSKSLRDRQWSGSDSP*
Camar.3409s0003.1	Cmaritima_32604	Cmaritima	2	7.8e-33	SCOOP24-cluster	QVFPSKSPRSRQW	13	NA	NA	MKGKLCLIFSLLILSLAISSYVVLTQSYKSKEENISETIQIRKIKKIQVFPSKSPRSRQWSQRLPPPQAAGPNAV*
Camar.3409s0002.1	Cmaritima_47140	Cmaritima	2	7.5e-36	SCOOP24-cluster	IAFPSKSPRDRQW	13	NA	NA	MKAKFCLIISLLIISLAVSSYVVLTQSYKSKEENISKTIHIRKIKKIIAFPSKSPRDRQWGGREPPSLAAGPNAV*
Carub.0003s1284.1	Crubella_17730	Crubella	2	1.1e-43	SCOOP24-cluster	GAPRSKSPPDRQW	13	NA	NA	MKVNFCLIASLLILTLVISSYVVLAQPHNSKEETIAEEMIHIRKIMKIGAPRSKSPPDRQWGERDSPPAAGPNTL*
Csa01g015730.1	Csativa_24113	Csativa	2	2.4e-44	SCOOP24-cluster	GTPRSKSPRDRQW	13	NA	NA	MYGITRKMKFKFCLIASLLILSAVISSYVVLAQSYKSKEETIAETIHIRKIMKIGTPRSKSPRDRQWGGSDSSQAAGPNSL
Desop.0233s0019.1	Dsophioides_8809	Dsophioides	2	3.6e-26	SCOOP24-cluster	GAPRSKSRPR	10	NA	NA	MKAKYSLFASLLILSMAILPNIVLARSYKSEEETIAETIYIRKNMKIGAPRSKSRPRSESDPPQAAGPKVV*
Thhalv10022359m	Esalsugineum_865	Esalsugineum	2	1e-42	SCOOP24-cluster	RARRSKSPPDSQW	13	NA	NA	MNGKFCLFALILVLSLVLSSYVVLAQSYKSEEEKIAETIHIRKIMKIRARRSKSPPDSQWGGSESPEAPGPNAV*
Eusyr.0130s0808.1	Esyriacum_11156	Esyriacum	2	1.6e-43	SCOOP24-cluster	RAPRSKSPPDRQW	13	NA	NA	MKGRFCLIASLLILSLVISSYVVLAQSQKSKSKEDETAQTIHIRKIMKIRAPRSKSPPDRQWGESDSPQAAGPGAV*
Eruve.0061s0097.1	Evesicaria_28247	Evesicaria	2	4.5e-32	SCOOP24-cluster	KVFPSKSPRSRQW	13	NA	NA	MKGKLCLIVSLLILSLAISSYVVLTQSCQSKEENISETIHIRKIKKIKVFPSKSPRSRQWSQRLPPPQAAGPIAV*
Eruve.1232s0022.1	Evesicaria_38332	Evesicaria	2	2.7e-20	SCOOP24-cluster	GTHPSKSPRDRLW	13	NA	NA	MKGRFYLIVWLLILSPTISSYKSKENIAETVHIHNITKIGTHPSKSPRDRLWSGSDTPQASGPNAV*
Eruve.0061s0098.1	Evesicaria_44119	Evesicaria	2	2.5e-35	SCOOP24-cluster	VALPSKSPRDRQW	13	NA	NA	MKGKFCLIISLLILSLAISSYAVLTQSYKSKEENIEEMIHIRKIKKIVALPSKSPRDRQWGGREPPSLAAAPNAV*
Ibeam.1833s0010.1	Iamara_15463	Iamara	2	6.7e-32	SCOOP24-cluster	ETPHSKSPRDRQW	13	NA	NA	MKGSFFLIASILILSLANSSHILLAQSYKSKEEKTSKAIHIRKTMKIETPHSKSPRDRQWGGSDSTLAASPTAV*
Isati.3863s0006.1	Itinctoria_109256	Itinctoria	2	5.4e-47	SCOOP24-cluster	GAPRSKSPRDRQW	13	NA	NA	MKAKFCLIVSLLILSLAIWSYVVLAQSYKSKEENIAETIHIRKIMKIGAPRSKSPRDRQWGGREPPQAAGPNAV*
Isati.16946s0001.1	Itinctoria_3213	Itinctoria	2	9.9e-45	SCOOP24-cluster	GAPRSKSPRDRQW	13	NA	NA	MKAKFCLIVSLLILSLAIWSYVVLAQSYKTKEENIAETIQIRKIMKIGAPRSKSPRDRQWGGREPPQAAGPNAV*
Isati.23677s0001.1	Itinctoria_61762	Itinctoria	2	2.3e-44	SCOOP24-cluster	GAPRSKSPRDRQW	13	NA	NA	MKAKFCLIVSLLILSLAIWSYVVLAQPYKSKEENIAETIQVRKIMKIGAPRSKSPRDRQWGGREPPQAAGPNAV*
Isati.0208s0041.1	Itinctoria_79763	Itinctoria	2	8.7e-46	SCOOP24-cluster	GAPRSKSPRDRQW	13	NA	NA	MKAKFCLIVSVLILSLAIWSCVVLAQSYKSREENIAETIHIRKIMKIGAPRSKSPRDRQWGGREPPQAAGPNAV*
Isati.0213s0034.1	Itinctoria_85062	Itinctoria	2	8.7e-46	SCOOP24-cluster	GAPRSKSPRDRQW	13	NA	NA	MKAKFCLIVSVLILSLAIWSCVVLAQSYKSREENIAETIHIRKIMKIGAPRSKSPRDRQWGGREPPQAAGPNAV*
Isati.10398s0002.1	Itinctoria_93821	Itinctoria	2	3.1e-46	SCOOP24-cluster	GAPRSKSPRDRQW	13	NA	NA	MKVKFCLIVSLLILSLAIWSYVVLAQSYKSKEENIAETIHIRKIIKIGAPRSKSPRDRQWGGREPPQAAGPNAV*
Luann.0042s0131.1	Lannua_25491	Lannua	2	1.1e-38	SCOOP24-cluster	RAPRSKSPPDRQW	13	NA	NA	MKGKFCLIASLLILSLAISSYVILAQSYKLKEETINIRKIMKIRAPRSKSPPDRQWGESEPPQAAGPNAV*
Myper.0009s0883.1	Mperfoliatum_12137	Mperfoliatum	2	9.7e-45	SCOOP24-cluster	GAPRSKSPRDRQW	13	NA	NA	MKAKFCFVVSLLILSLAIWSYVVLAQSYKSKEENIAETIHIRKIMKIGAPRSKSPRDRQWGGREPPQAAVPNAV*
Sialb.0505s0062.1	Salba_15294	Salba	2	3.2e-27	SCOOP24-cluster	EVFPSKSPRGRQW	13	NA	NA	MKGKLCLIVLLLILSLAILSDVVLTQSYQSKEENISEMIHIPRIKKIEVFPSKSPRGRQWSRRLPLPPQVAGPSAV*
Sialb.0065s0337.1	Salba_15956	Salba	2	7e-31	SCOOP24-cluster	VALPSKSPRDRQW	13	NA	NA	MKGKLGLIISLLMLSLSISSYAVLTQSYKSKDENIEERIHIRKIKKIVALPSKSPRDRQWGGREPPSLAAGPNAV*
Sialb.0065s0339.1	Salba_19549	Salba	2	2.1e-30	SCOOP24-cluster	VALPSKSPRNRQW	13	NA	NA	MKGKLCLIVSLLILSMAISLYVVLTQSFKSKEQNISETIHIRKIKKIVALPSKSPRNRQWRRWLPPPQAAGPSAFNYLF*
Sialb.0065s0336.1	Salba_3815	Salba	2	1.5e-37	SCOOP24-cluster	GAPRSKSPRSRQW	13	NA	NA	MKGKFCLIVSLLFLSLAVSSYVVSSTQPYQSKEENIAETIHIRKIRKIGAPRSKSPRSRQWGGREPPHAPGPNAV*
Sialb.0065s0335.1	Salba_4177	Salba	2	1.4e-28	SCOOP24-cluster	EVFPSKSPRGRQW	13	NA	NA	MKGKLCLIVSLLILSLAILSYVVLTQSYQAKEENISEMIHIPRIKKIEVFPSKSPRGRQWSRRLPLPPPPQAAGPSAV*
Sialb.0505s0059.1	Salba_43813	Salba	2	7.2e-31	SCOOP24-cluster	VALPSKSPRNRQW	13	NA	NA	MKGKLCLIVSLLILSMAISLYVVLTQSFKSKEQNISETIHIRKIKKIVALPSKSPRNRQWRRWLPPPQAAGPSAV*
Sialb.0505s0061.1	Salba_58347	Salba	2	9.4e-37	SCOOP24-cluster	GAPRSKSPRSRQW	13	NA	NA	MKGKFCLIVSLLFLSLAVSSYVVSSTQSHQSKEGNIAETIHIRKIRKIGAPRSKSPRSRQWGGREPPHAPGPNAV*
Sp3g11630.1	Sparvula_18974	Sparvula	2	9.4e-42	SCOOP24-cluster	GTPRSKSPRGRQK	13	NA	NA	MKGKFCLIVSLLILSLAIWSSNVVLAQSYKSKEEDIAETIHIRKMMKIGTPRSKSPRGRQKGWRDSPPPAGSNAV*
Stapi.30795s0001.1	Spinnata_30882	Spinnata	2	3.4e-27	SCOOP24-cluster	GAPRSKSPPDRQW	13	NA	NA	MKGKLCLILYKSKEENIAETIHIRKIMKIGAPRSKSPPDRQWGGREPPQAAGPNAV*
Stapi.2389s0008.1	Spinnata_54087	Spinnata	2	2.9e-45	SCOOP24-cluster	GAPRSKSPPDRQW	13	NA	NA	MKGKLCLIVSLLILSLAISSYVVLTQLYKSKEENIAETIHIRKIMKIGAPRSKSPPDRQWGGREPPQAAGPNAV*
Stapi.2965s0002.1	Spinnata_8964	Spinnata	2	3.4e-27	SCOOP24-cluster	GAPRSKSPPDRQW	13	NA	NA	MKGKLCLILYKSKEENIAETIHIRKIMKIGAPRSKSPPDRQWGGREPPQAAGPNAV*
Thlar.0016s0594.1	Tarvense_11094	Tarvense	2	1.1e-45	SCOOP24-cluster	GAPRSKSPPDRQW	13	NA	NA	MKVKFCLIVWLLILSLAIWSYVVLAQSYKSKEENIAETIHIRKMMKIGAPRSKSPPDRQWGGSDSSQSPGPSVV*
KFK31636	Aalpina_21522	Aalpina	3	1.1e-13	NA	NA	NA	NA	NA	MGGREMENGSSKFGHVLMLILLLSILFHHTESALPSDHEQLSIIG
Alyli.0037s0115.1	Alinifolium_1981	Alinifolium	3	7.4e-28	SCOOP1-cluster	DTPPSRSRRGGGG	13	NA	NA	MASSGSSGEGRMVMLLLLISILFHHTESALPFDHQQLSVTGRRMMAYNKPDGAIDTPPSRSRRGGGGHRTGGD*
Alyli.0041s0313.1	Alinifolium_3301	Alinifolium	3	3e-31	SCOOP1-cluster	DTPPSRSRRGGGGHG	15	NA	NA	MASSGSSGVGRMVMLLLLISILFHHTESALPFDHQQLSVTGRRMMAYNKPDGAIDTPPSRSRRGGGGHGRRLMSNT*
Alyli.0037s0119.1	Alinifolium_33723	Alinifolium	3	1.2e-39	SCOOP11-1-cluster	DVGASSSAKGGGR	13	NA	NA	MENNTFSSKSVHLLSVLLLLCAFLCRTGSALPPQHELLSGTGRRMMGYYKPNSAMRIPPSTSDHAPGGNGRRLMSQMDVGASSSAKGGGRNH*
Alyli.0041s0315.1	Alinifolium_40775	Alinifolium	3	2e-39	SCOOP11-1-cluster	DVGASSSAKGGGR	13	NA	NA	MENNTFSSKSVHLLSVLLLLCAFLCRTGSALPPQHELLSGTGRRMMGYYKPNSAMRIPPSTSDHAPGGNGRRLMSVAPPSKIERGVGRIGRRLMSQMDVGASSSAKGGGRNH*
AL66U10010.t1	Alyrata_11078	Alyrata	3	9.9e-30	SCOOP1-cluster	ETPPSRSRRGGGG	13	NA	NA	MAMSGSSGLGHLLMVLLLLSTLFHHTGSALPSDHEQLSITGRRMMANYKPNAAVETPPSRSRRGGGGQNTGGA*
AT5G44582.1	Athaliana_17269	Athaliana	3	8.5e-40	SCOOP11	DVGASSSGQGGGR	13	NA	NA	MENNTFSSKSINLLILLLLLCTFLCQTESALPSHQELVITGRRMMSYYKPNTDIGTPSSTSDRGGGGNGRRLMSQMDVGASSSGQGGGRNRH*
AT5G44565.2	Athaliana_8756	Athaliana	3	1.8e-29	SCOOP1	ETPPSRSRRGGGG	13	NA	NA	MGMSGSSGLVHVLMLLLLLSILFHHTESTLPSDSEQLSITGRRMMANYKPNTAVETPPSRSRRGGGGQNTVLTIHYFKINQ*
CDY33880	Bnapus_46513	Bnapus	3	1.4e-24	SCOOP1-cluster	FAGPSSSGHGGG	12	NA	NA	MGSSQLSQVLIVLLFLWVLPCLTESALPSHQKPLPVTGRRLMSIYRPNGDIFAGPSSSGHGGGRTPAP
CDY33881	Bnapus_46514	Bnapus	3	1.1e-20	SCOOP1-cluster	DTRPSTSQPGGG	12	NA	NA	MGSSQLSQAFIVLLLLCVIRCLAESAIPSHQQPLSVIGRRLMSTGIDTRPSTSQPGGGDRTPSP
CDY22858	Bnapus_55922	Bnapus	3	1.7e-26	SCOOP1-cluster	FAGPSSSGHGGG	12	NA	NA	MGSSQLSQVLIVLLFLCVLPCLTESALPSHQQPLPVTGRRLMSIYRPNGDIFAGPSSSGHGGGRTPAP
CDY22857	Bnapus_55925	Bnapus	3	1.1e-11	SCOOP1-cluster	DTGPSTSRPGGG	12	NA	NA	MGSSQLCQAFIVLLLLCVIPSLAESAIPFHQQPLSVIGYTGIDTGPSTSRPGGGGRTPSP
Bol019511	Boleracea_31002	Boleracea	3	3.1e-26	SCOOP1-cluster	FAGPSSSGHGGG	12	NA	NA	MGSSQLSQAFIVLLLLCVIPCLAESAIPSHQQPLSVIGRRLMSIYRPNGDIFAGPSSSGHGGGRTPAP*
Brara.F00238.1	Brapa_34658	Brapa	3	1.7e-26	SCOOP1-cluster	FAGPSSSGHGGG	12	NA	NA	MGSSQLSQVLIVLLFLCVLPCLTESALPSHQQPLPVTGRRLMSIYRPNGDIFAGPSSSGHGGGRTPAP*
Brara.F00239.1	Brapa_36002	Brapa	3	5.8e-19	SCOOP1-cluster	DTGPSTSRPGGG	12	NA	NA	MGSSQLCQAFIVLLLLCVIPSLAESAIPFHQQPLSVIGRRLMSTGIDTGPSTSRPGGGGRTPSP*
Bostr.29514s0050.1	Bstricta_16993	Bstricta	3	5.3e-40	SCOOP11-1-cluster	GVEGSHSGHGGGQ	13	NA	NA	MENNTFSSNSIHFLIVLLLLCTFLCRTESSLPSHHELLSITGRRMMSYYKPNSAIGTPSSTSNHAPGGNGRRLMSGTGVEGSHSGHGGGQIH*
Bostr.29514s0063.1	Bstricta_18865	Bstricta	3	2.9e-26	SCOOP1-cluster	ETPPSRSGRAGGGG	14	NA	NA	MASCGSSGLGHVLMLLLLLLLSILFHRTESALPSDHEQLSITGRRIVTDYKPNARVETPPSRSGRAGGGGHNTGGD*
Bostr.29514s0054.2	Bstricta_23835	Bstricta	3	1e-14	NA	NA	NA	NA	NA	MAKKTLSSELVHLLIVFLLLCILLCHTESALPSHQEPLSVTGLKRMLFRVWGSHSPRSHQQAPPLCTLPPPPPLQLPPPLPMPHAPTPTRKGCT*
Bostr.29514s0057.1	Bstricta_4661	Bstricta	3	1.1e-40	SCOOP11-1-cluster	PNGDIYTRPSSSGHGGGH	18	NA	NA	MEMNGSSKLGHVLMLLLLLSFLFHHTGSTLSADHEQLPITGRRILAYYKHDGAIGTPPSRSRRGPGGHGRRLMSIYKPNGDIYTRPSSSGHGGGHIHQHSSP*
Caamp.0001s0245.1	Camplexicaulis_17845	Camplexicaulis	3	2e-39	SCOOP11-1-cluster	DVGASSSGHGGSR	13	NA	NA	MGNNTFSSELTHLLIILLLLCTFLRSTESALPSHHELLSITGRRMLGSYKPNGAIGTPSSISDRGGGGSGRRLMSQIDVGASSSGHGGSRNH*
Caamp.0001s0246.1	Camplexicaulis_31636	Camplexicaulis	3	2.4e-32	SCOOP11-1-cluster	PNGDIFARPSGSGHGGGR	18	NA	NA	MGSSQLSQVLIVVLLLLLCVFPCLTESALPSNYEPLSVTGRRMIGYHNRIPIRTGQSSSGQGGGQSGRRLMSIYRPNGDIFARPSGSGHGGGRTPAP*
Cagra.0629s0002.1	Cgrandiflora_10825	Cgrandiflora	3	1.1e-27	SCOOP1-cluster	ETPPSRSRRGGG	12	NA	NA	MEMNGSSKFGHVLMLLLLLGFIFHHTESDLPSDHDEQISITGRRMMMRYYKPNAQIETPPSRSRRGGGGHYMGGGS*
Cagra.4214s0007.1	Cgrandiflora_17986	Cgrandiflora	3	2.4e-30	SCOOP11-1-cluster	GVEASTSGHGGGH	13	NA	NA	MENKTFSSNSLHFLIVLLLLCTFLCRIESSLPFDHHEPLSITGRRMMSAIGTPSSSSPHVPGGGGGNGRRLMSGTGVEASTSGHGGGHIH*
Cagra.29012s0001.1	Cgrandiflora_1922	Cgrandiflora	3	1.6e-27	SCOOP1-cluster	ETPPSRSRR	9	NA	NA	MRQHSEKEREMEMNGSSKLGHVLMLLLLLGFIFHHTESDLPSDHEQISVTGRRMMMRYYKPNAQIETPPSRSRRGYMVRS*
Cagra.2784s0005.1	Cgrandiflora_23770	Cgrandiflora	3	6.1e-32	SCOOP11-1-cluster	GDIYTRLSGSGHGGGH	16	NA	NA	MGKNGSSKLVHVLMLLLLLSFIFQHTESALPADHGLPSITGRRILTLYAIGTPSSRSGRGGIAHGMRLMSTYKPNGDIYTRLSGSGHGGGHIHQHPYP*
Cagra.0629s0001.1	Cgrandiflora_3560	Cgrandiflora	3	5.9e-29	SCOOP1-cluster	GTPSSRSRRGGG	12	NA	NA	MEKTGSSKLVHVLMLLLLLSFIFQHTESALPADHGQLSVTGRSILAYYKHDGAIGTPSSRSRRGGGHGMLLLIFIILYILLFCVLL*
Crahi.1533s0002.1	Chispanica_25033	Chispanica	3	3.2e-15	SCOOP1-cluster	DIGKSISGQAGG	12	NA	NA	MGKKTFSSELVRFFTVVLVLCALLFHTQAALPSHHGSFSVIGRRLMEHIDIGKSISGQAGGRNSGSQDSASPVPH*
Crahi.0560s0026.1	Chispanica_28840	Chispanica	3	1.9e-20	SCOOP1-cluster	DTRPSRSGSAGG	12	NA	NA	MGSSQLRQAFIVLLLLCVIFCLAESTIPSQQQPLSVIGRRLMTAIDTRPSRSGSAGGGRVL*
Camar.0355s0014.1	Cmaritima_12338	Cmaritima	3	4e-13	SCOOP1-cluster	DIGKSISGQAGG	12	NA	NA	MGNKTFSLELVRLFTVILVLCCLLCHIQAALPSHHGSFSVIGRRLMEHIDIGKSISGQAGGRNSQDSASPIPH*
Camar.0049s0018.1	Cmaritima_22069	Cmaritima	3	4.1e-23	SCOOP1-cluster	FTRPSSSGHGGG	12	NA	NA	MGSSQLSQIIIVLLLCFTPCLTEPALPSHQQPLPVTGRRLMSIYRPNGNIFTRPSSSGHGGGGRTPAT*
Camar.0049s0019.1	Cmaritima_33986	Cmaritima	3	7e-20	SCOOP1-cluster	VTGPSTSRPGGG	12	NA	NA	MGSSQLSQAFIVFLLLCVIFCLAESAIPSHQQPLSVIGRRLMNTGIVTGPSTSRPGGGGKTPAP*
Camar.0589s0002.1	Cmaritima_47884	Cmaritima	3	1.8e-07	NA	NA	NA	NA	NA	MGSLQLSQVIIVLVLLFVIPCLIEAALPSHQQPLPVTGKENRPPMGCIVHSQPNTKERNKRNKDKNSSAPLLYLCNVNNCCEVQVLEREGSRKQPLQLYNRFDTLQSKGNDDKIATRRVAIV*
Carub.0008s0392.1	Crubella_1787	Crubella	3	3e-40	SCOOP11-1-cluster	PNGDIFTGPSNSGHGGGH	18	NA	NA	MEMNGSSKLGHVLMLLLLLGFIFHHTESDLPSDHDEQISITGRRMMMRYYKPNAQIETPPSRSRRGGGGRRLMSIYKPNGDIFTGPSNSGHGGGHIHQRSSP*
Carub.0008s0389.1	Crubella_18386	Crubella	3	7e-31	SCOOP11-1-cluster	PNGDIYTRLSGSGHGGGH	18	NA	NA	MGKNSSSKLVRVLMLLLLLSFIFQHTESALPADHGLPSITGRRILTLYAIGTPSSRSGRGGIAHGMRLMSTYKPNGDIYTRLSGSGHGGGHIHQHPYP*
Carub.0008s0379.1	Crubella_25269	Crubella	3	2e-27	SCOOP1-cluster	GTPSSRSRRGGG	12	NA	NA	MGKNGSSKLVHVLMLLLLLSFIFQHTESALPAEHGLPSITGRRILAYYKHDGAIGTPSSRSRRGGGGHGMYGTHIHLYMFYFSV*
Carub.0008s0391.1	Crubella_8824	Crubella	3	2.5e-41	SCOOP11-1-cluster	PNGDIYTRPSSSGHGGGH	18	NA	NA	MEKNGSSKLVHVLMLLLLLSFIFQHTESALPADHGQLSVTGRSILAYYKHDGAIGTPSSRSRRGGGHGRRLMSTYKPNGDIYTRPSSSGHGGGHIHQHSSP*
Carub.0008s0378.1	Crubella_9148	Crubella	3	2.2e-30	SCOOP11-1-cluster	GVEASTSGHGGGH	13	NA	NA	MENKTFSSNSLHFLIVLLLLCTILCRIESSLPFDHHEPLSITGRRMMSAIGTPSSSSPHAPGGGGGNGRRLMSGTGVEASTSGHGGGHIH*
Csa11g070050.1	Csativa_16418	Csativa	3	1e-18	SCOOP1-cluster	GIIKISKTLPSTSPRAPGGGGGNE	24	NA	NA	MESNRLIVLLLLCTFLCRAESALPSHYEISLTGRRMMGYKPKSAIGIIKISKTLPSTSPRAPGGGGGNERRFMSQMGVAV
Csa18g009060.1	Csativa_38320	Csativa	3	9.6e-30	SCOOP11-1-cluster	DVGASSSGQGSGR	13	NA	NA	MESNRLIVLLLLCTFLCRAESALPSHYEISLTGRRMMGYYKPNRAIGIIKFSKTPPSKSPRAPGRNERRLMSQMDVGASSSGQGSGRNH
Csa20g071760.1	Csativa_59730	Csativa	3	1.5e-08	NA	NA	NA	NA	NA	MEKNGSSISVLMVLFLLSFFFHHTESALPADHKQLSITDLSRQWIPWESSSELHRHPWECLSEEMVISATKSRK
Csa20g071780.1	Csativa_64157	Csativa	3	1.3e-26	SCOOP11-1-cluster	GVQGSTSGHGGGH	13	NA	NA	MEINTFPSNSTYLLIVLLLLCTSLCRTESSIPSDHHEPLSITGRRMMSAIGTPSSTSPHAPGGGGNGRRRLMSGTGVQGSTSGHGGGHIHKIISLSPIKSLTIYVCVCVFNFIFSAYKVFD
Desop.0222s0152.1	Dsophioides_10472	Dsophioides	3	1.3e-38	SCOOP11-1-cluster	DVGASSSAKGGGR	13	NA	NA	MENNTFSSKSVHLLSVLLLLCAFLCRTGSALPPQHELLSGTGRRMMGYYKPNSAMRIPPSTSDHAPGGNGRRLMSEAPPSKIERGVGRIGRSLMSQMDVGASSSAKGGGRNH*
Desop.0222s0147.1	Dsophioides_23983	Dsophioides	3	2.3e-27	SCOOP1-cluster	NTPPSRSRRGGGGHG	15	NA	NA	MASSGSSGVGRMVMLLLLISILFHHTESALPFDHQQLSVTGRRMMAYNKPIINTPPSRSRRGGGGHGRRLLSNI*
Distr.0012s15925.1	Dstrictus_11482	Dstrictus	3	3.2e-20	SCOOP1-cluster	GTPGSRSRPGG	11	NA	NA	MKRNCSSGLGQVVMLLLLLLSIFFYHTESALTSHHEQLSVTGRRMMAGSYTGAIGTPGSRSRPGGIATGGD*
Distr.0002s209500.1	Dstrictus_14348	Dstrictus	3	2.4e-36	SCOOP11-1-cluster	DVGASTSGHGGTR	13	NA	NA	MRKKIFSSELVHLLIVLLFLCTLLCQTAALPSHHEPLSITGRKLMSMYRTNGDIFTRPSTSGQGRGGNGRRLMSQMDVGASTSGHGGTRNN*
Distr.0002s209700.1	Dstrictus_25666	Dstrictus	3	5.7e-09	NA	NA	NA	NA	NA	MKINVGSSVLSLLLLCTLIYHSESALPSHHQQFSATGWRRKMMQIHSSNSTRSLHYERKPKPRAKPHHAPPPPPQKPHAPLPHA*
Distr.0002s211200.1	Dstrictus_4456	Dstrictus	3	1.1e-08	NA	NA	NA	NA	NA	MGNGLKALSWKLVHLVIVLLLLCTLLARTESAFASHHEPLSTADLRRNMLRARPSYSTRSPHKSPPPPTSWLPYIPPPPQISHTPPPNMPYALSPPRMPHPPTPQMPHSPPW*
Distr.0041s3300.1	Dstrictus_7033	Dstrictus	3	2.3e-09	NA	NA	NA	NA	NA	MKSSGSSVLGHVLMLLLLCTFLYQTESVLPSDQEQLSITGSSSNLALFLLPPWRGGAWVASRTTLGTSPSLPFPVPMLLPTFPRSPTRPGVAESVSSFSWLI*
Thhalv10001088m	Esalsugineum_14191	Esalsugineum	3	5.4e-23	SCOOP11-cluster	DIGKSISGQAGGR	13	NA	NA	MGSSQITQVLFVLLLLCVFPCLTESALPSHSITGRRMLDYYQHIPTRPGYPPKRQDGDHIGRKLMDHIDIGKSISGQAGGRNQDSDSPIPH*
Thhalv10001085m	Esalsugineum_8182	Esalsugineum	3	1.4e-40	SCOOP11-1-cluster	PNGDIYTGPSTSGHGGGH	18	NA	NA	MERSASSKLGHVLMLLLLLSILFFHTDSALPSDHEQISVTGRRMMMFYKHNIETPPSTSERGGGHGRRLMSIYRPNGDIYTGPSTSGHGGGHVHQHSTP*
Eusyr.0117s0012.1	Esyriacum_18863	Esyriacum	3	9.2e-37	SCOOP11-1-cluster	GVGASTSGHGGTR	13	NA	NA	MKTKTFSSEMVHVLTVLLFLCTLLCHSAAIPSHHEPLSITGRKLMGMYRPNGDIFTRPSTSEHGGGGNGRRLMSQIGVGASTSGHGGTRNN*
Eusyr.0132s0096.1	Esyriacum_20293	Esyriacum	3	2.2e-23	SCOOP11-cluster	DVGASISGQGKGR	13	NA	NA	MKSFSSELVRLLVALLLLCTLLCRTESAIPSQHELPSLLGRRMMGATKVHLTTNDYGGGRRLMNHIDVGASISGQGKGRNH*
Eusyr.0117s0013.1	Esyriacum_3867	Esyriacum	3	2.8e-08	NA	NA	NA	NA	NA	MKTNGISVLGHVLMLLLLCTLVYHSESIFPSTHEELSAIGWRKKMMLTKHSNSSRSPHYVKPKPKPKPKVPHLAPPPPPKMPHLAPPPPPRMSHV*
Ibeam.7161s0003.1	Iamara_19468	Iamara	3	9.8e-37	SCOOP11-1-cluster	DVGASISGQGKGR	13	NA	NA	MGKKTLSSELVHLHVVFLILCSLLCHTESARPSHHDALAVTGRKLMSIYRPNGDIFTRPSTSDHGGGGNGRRLMSQMNVGASSSGQGRRLMNHIDVGASISGQGKGRNH*
Ibeam.2014s0003.1	Iamara_19787	Iamara	3	2.2e-28	SCOOP1-cluster	FTRPSGSGHGGGNHA	15	NA	NA	MGKKTLSSELVHLLIVLLILCSLLCHTESARPSRHDALAVTGRKLMSIYRPNGDIFTRPSGSGHGGGNHARRLMSQIDV*
Ibeam.1308s0004.1	Iamara_23513	Iamara	3	8.2e-29	SCOOP1-cluster	DTPPSRSRRGGGGHG	15	NA	NA	MERNGSAGLGHVVMLLLLLSILFYNTESALLSSDHEKISLSGRRMMTHYKPNGDIDTPPSRSRRGGGGHGRRLMSNDYV*
Ibeam.2014s0006.1	Iamara_32411	Iamara	3	6.4e-39	SCOOP11-1-cluster	DVGASISGQGKGR	13	NA	NA	MGKKTLSSELVHLLVVLLILCSLLCHTESARPSHHDALAVTGRKLMSIYRPNGEIFTRPSTSDHGGGGNGRRLMSQMDVGASSSGQGRRLMNHIDVGASISGQGKGRNH*
Ibeam.2014s0002.1	Iamara_33424	Iamara	3	5.2e-39	SCOOP11-1-cluster	DVGASISGQGKGR	13	NA	NA	MGKKTLSSELVHLLVVLLILCNLLCHTESARPSHHDALAVTGRKLMSIYRPNGSRFTRSSSSQQGGGGHGRRLMGDIDLGGSSSGQGGGKHARRLMSQMDAGALSSGQGRRLMSQIDVGASISGQGKGRNH*
Ibeam.7161s0001.1	Iamara_52794	Iamara	3	1.4e-38	SCOOP11-1-cluster	DVGASISGQGKGR	13	NA	NA	MGKKTLSSELVHLLVVLLILCSLLCHTESARPSRHDALAVTGRKLMSIYRPNGSRFTRSSSSQQGGGGHGRRLMGDIDLGGSSSGQGGGKHARRLMSQIDAGALSSGQGRRLMSQIDVGASISGQGKGRNH*
Ibeam.7161s0002.1	Iamara_5812	Iamara	3	7.1e-33	SCOOP11-1-cluster	DVGASISGQGKGR	13	NA	NA	MGKKTLSSELVHLLVVLLILCSLLCHTESARPSRHDALAVTGRKLMSIYRPNGDIFARPSGSGHGGGNHARRLMSQIDVGASISGQGKGRNN*
Isati.0745s0021.1	Itinctoria_41302	Itinctoria	3	1.8e-36	SCOOP11-1-cluster	DIGASSSGQGGGR	13	NA	NA	MGKYTFSSESKQLLITLLLLCTFLCGTESALPRHHELLSMTGRRVLGYYKPNDAIGTSSSTSDYGGGRRLMSQIDIGASSSGQGGGRNH*
Isati.2169s0001.1	Itinctoria_85536	Itinctoria	3	7.1e-35	SCOOP11-1-cluster	DIGASSSGQGSGR	13	NA	NA	MGKYTFSSELNHLLITLLLLCTFLRGTESALPRQHELLSITGRRMLSYYKPKDATGTPSSTSDYGGGRRLMSHIDIGASSSGQGSGRHH*
Isati.0943s0011.1	Itinctoria_92326	Itinctoria	3	2.1e-35	SCOOP11-1-cluster	DIGASSSGQGGGR	13	NA	NA	MGKYTFSSELNHLLITLLLLCTFLRGTESALPRHHELLSMTGRRVLGYYKPNDATGTSSSTSDYGGGRRLMSQIDIGASSSGQGGGRNH*
Luann.0079s0112.1	Lannua_13455	Lannua	3	7.4e-18	SCOOP1-cluster	YTGPSFSVPSGHW	13	NA	NA	MKMNGLSKMGHVVMFLLLLSILFDHTDSALPSDHEQLSISERRLMGIYKRYEQTYTGPSFSVPSGHWRK*
Luann.0135s0061.1	Lannua_26634	Lannua	3	9.7e-33	SCOOP11-1-cluster	DLGASISGQAGGR	13	NA	NA	MGKKSFSSELVHFLIVFLLLCTLICRTESVFSSHNDPYSITGRRIMDHYKTNAVMGTRPSTSGHGGGGHGRRLMNEIDLGASISGQAGGRNSQDSDSPIPH*
Luann.0079s0110.1	Lannua_8645	Lannua	3	1.6e-33	SCOOP11-1-cluster	PNGAISTGPSKSRPGGPG	18	NA	NA	MERNGSSKMGHVVMLFLLLSILFYHTGSALPSDHEQLSITGRRMMAFYKHIIETPPSRSGRGGGHERRLMSVYRPNGAISTGPSKSRPGGPGRN*
Lesat.0027s0137.1	Lsativum_2852	Lsativum	3	5.2e-24	SCOOP1-cluster	VTPPSRSRRGPGYCHG	16	NA	NA	MARSDSSGLGHAVMLLLLLLNIIFHHTESALPSDRRKLPIAGRRIMVYYKQDRVIVTPPSRSRRGPGYCHGRKLM*
Lesat.0027s0135.1	Lsativum_33200	Lsativum	3	2.3e-22	SCOOP1-cluster	YTGPSNSGHGGGRI	14	NA	NA	MTLNGSSGLGNVVMVLLLLSIIMHHTESALPSDLQKLSIADRKLMSIYKPNGDIYTGPSNSGHGGGRIHQHSSP*
Lesat.0027s0136.1	Lsativum_43761	Lsativum	3	1.1e-33	SCOOP11-1-cluster	PKGDIYTGPSNSGRGGGR	18	NA	NA	MAINGSSGLGHVVMLLLLLTILFHYTDSALPSDHQQLSISDEGRRMVTYYKQERAIETPPSTSRRAPGGHGRKMMSIYKPKGDIYTGPSNSGRGGGRF*
Lesat.0014s0851.1	Lsativum_50703	Lsativum	3	3.4e-39	SCOOP11-1-cluster	PNGDIYTGPSNSGHGGGH	18	NA	NA	MTMNGSSRFGHVVMVLLLLSILFHNTESALPSDLQQLSKSGRRMMTYYKTNGIIGTPPSTSHQGPGRNDRRLMSIYKPNGDIYTGPSNSGHGGGHVHQSYNP*
Mamar.0055s0150.1	Mmaritima_14191	Mmaritima	3	1.2e-07	NA	NA	NA	NA	NA	MKNNAASKSSHVLILLLVLTVLLLCTLLYHTESALPSQQPSITGWRRKMIKVKGSSSPPSPHYYRYKSPPPPHISHPPPPRIRNVPKLSPKMRHPPPPP*
Mamar.0055s0153.1	Mmaritima_14581	Mmaritima	3	4.3e-37	SCOOP11-1-cluster	KQNEGPVWPSQTIKAGGR	18	NA	NA	MENNTFSSKSIHVLIVLLLLCTFLCRTESALPSHHELLSITGRRMMSYYKPNSAIGTPSSTSHHAPGGNAISSGQQLILQTGRRMMSYTKQNEGPVWPSQTIKAGGRVSDDPPPMH*
Mamar.0055s0144.1	Mmaritima_15998	Mmaritima	3	4.5e-47	SCOOP11-1-cluster	PNGDIYTRPSSSGHGGGH	18	NA	NA	MEMNGPSKLGHLLILLLHLLLLSFLFHQIESALPSDHEQLSITGRRMMEYEEPDGAIDTPPSRSRRGGGGHGRRLMSTYRPNGDIDTPPSRSRRGGGGYGRRLMSIYKPNGDIYTRPSSSGHGGGHIHQLLSLAFGQYPNLCSKSKII*
Mamar.0055s0145.1	Mmaritima_3375	Mmaritima	3	1.2e-38	SCOOP11-1-cluster	PNGDIYTRPSSSGHGGGH	18	NA	NA	MERNGYSKLGHVLMLLLLLLLLLLSFIFHQAESTLPSDHEQLSITGRRIMAYYKHNGAIGTPPSNSGRGGGRDRHGRRLISIYRPNGDIYTRPSSSGHGGGHIHQHSSP*
Myper.0001s0033.1	Mperfoliatum_2233	Mperfoliatum	3	1.4e-34	SCOOP11-1-cluster	DIGASSSGQGSGR	13	NA	NA	MGKYTFSSELNHLLITLLLLCTFLCGAESALPRHHELLSMTGRRVLGYYKPNDSIGTPLSTSDYGGRRLMSQIDIGASSSGQGSGRHH*
Roisl.0012s0310.1	Rislandica_12411	Rislandica	3	5.2e-12	NA	NA	NA	NA	NA	MGSSQISQVLMLLLLICVLPCLTESFLPSEEQSLSIKDRTGGAGTNRPWTWSRLLPKPNAAGRSPPKGRKLMSI*
Roisl.0012s0311.1	Rislandica_25201	Rislandica	3	4.2e-36	SCOOP11-1-cluster	GVGASRNRQGGGH	13	NA	NA	METDTFSSKSSHLLIVLLLLCIFLCRTESALPSSNHELLSVTGRRMMGYYKPNTATETPSSTSPRAPGGRRLRSETGVGASRNRQGGGHNH*
Roisl.0012s0306.1	Rislandica_3775	Rislandica	3	5.8e-12	NA	NA	NA	NA	NA	MKGNASSQLDHFLMLLLLLTTLLYHTESALSSQQLSITGWRTKITGVRSSHSRPTPQYKRPTPQYKSPPPPRMPRTPPPPPQMSRAPPPPMPHMPALPPRMPRTPPPPVLLSPLSPKLIGRRLMTIYFPNGAGPSKVGGIKVVAIPSRPLVSKLLVWLRPYDKNCIFCQS*
Roisl.0008s0012.1	Rislandica_4965	Rislandica	3	2.6e-07	NA	NA	NA	NA	NA	MKGKAYSQLSHVVILLLLLLGTFLYQTESVLPSQQLSVTGWRRKMRRVRPSRSPPSLHYSPPPPRQIAPPPPVPYTPSPPPPIQHGPPPSPPIQHGPPPSPPPPVLLSP*
Roisl.0012s0298.1	Rislandica_5294	Rislandica	3	1e-35	SCOOP11-1-cluster	PNGHIYTSPSSSGHGGGH	18	NA	NA	MEMNSSSKLVHVVMLLLLLTILFHHTESASASGHEQLPITGRRMMMYHKLNGAIGTPLSRSRRGPGGHGRKLLSIYKPNGHIYTSPSSSGHGGGHIHQHSSP*
Roisl.0012s0304.1	Rislandica_7475	Rislandica	3	3.4e-09	SCOOP1-cluster	GAPPSPSPP	9	NA	NA	MLLLLLSFFLHHTESSLPSDHVQLSITGWRRKLMPMRSSVSRRTGSLGAPPSPSPPPFTPPPSAISMKRIKYFELP*
Sialb.0007s0341.1	Salba_2531	Salba	3	2.6e-17	SCOOP1-cluster	YTGPSRSGPGGG	12	NA	NA	MSSSQAHLSQAFIVFLLLCVIFCFTESAIPSHQQPLSVIGRRLMSGGIYTGPSRSGPGGGGSTPAP*
Sialb.0007s0342.1	Salba_45108	Salba	3	4.9e-21	SCOOP1-cluster	FTGPSGSGHGGG	12	NA	NA	MSLRDIKRGNDYTLRLSGPSYIKTSIGEGRDRDKDRDKEKRDMGSSQAQLSQAFIVLLLLCVMFCLAECAIPSHQQPLSVIGRRLMSRQIFTGPSGSGHGGGHTPSP*
Sp2g09370.1	Sparvula_20257	Sparvula	3	1.1e-39	SCOOP11-1-cluster	DIGKSISGQAGGR	13	NA	NA	MGKNTFSSELNHLLIVLLLLCTFLCSTESALPSHHGLLSISGRRMLGYYKPNGVIGTPSSTSDRGGGSNGRRLMDHIDIGKSISGQAGGRSSESQDSDSHIPH*
Stapi.7817s0001.1	Spinnata_16586	Spinnata	3	1.8e-14	SCOOP1-cluster	DIRKSMSGQAGG	12	NA	NA	MGKKTFSSELVHLLTVLLLLCTLVCPTQSALSFHHGSFPIIGRRLMDHIDIRKSMSGQAGGRNSDSQDSVSPIPH*
Stapi.2780s0004.1	Spinnata_21637	Spinnata	3	8.3e-28	SCOOP11-1-cluster	PNGDIFARPSGSGHGGGR	18	NA	NA	QVLIVVLLLLLCVLPCLTESELPSNYEPLSITGRRMVGYYNRIPIRTGHSSSRHGGGHSGRRIMRIYRPNGDIFARPSGSGHGGGRTPAP*
Thlar.0069s0141.1	Tarvense_29554	Tarvense	3	3.5e-15	SCOOP1-cluster	FAGPSGSGHGGG	12	NA	NA	MEREKEILIVLLLLYVLPCITESVLPAHQQSHLITWRRLMSVYRPNGDIFAGPSGSGHGGGRTPAH*
Thlar.0069s0144.1	Tarvense_34931	Tarvense	3	7.4e-31	SCOOP11-1-cluster	DPRHSVSGQAGGR	13	NA	NA	MGKKTLFSEFVHLLIVLLLICTLLCRTESTLPSHHDSLIITGRRIMDPRYKLSADIGTRPSTSDHGGGGHGRRLMDNIDPRHSVSGQAGGRISDPKDLDSPTPQ*
Araha.48801s0004.1	Ahalleri_1759	Ahalleri	5	3.7e-46	new_1	DVGGSHSRPAGHG	13	NA	NA	MYHRLVWLVALIVLLFVGSSNIASARIPYQSFMTKKEERVWDKMMIREIKIDVGGSNSRHARQGNAPNPGAK*
AL7G11740.t1	Alyrata_3977	Alyrata	5	3.7e-46	new_1	DVGGSDSKQARQK	13	NA	NA	MYHRLVWLVALIVLLFVGSSNIASARIPYQSFMTKKEERVWDKMMIREIKIDVGGSNSRHARQGNAPNPGAK*
Bostr.25542s0147.1	Bstricta_13722	Bstricta	5	2.7e-43	new_1	DVGGSDSKQARQK	13	NA	NA	MYHRLVWLVALIILLFVGSPNIASARIPYQSSTTKTEERVWEKLVIREIKIDVGGSKSRRAGQNNAPNPGG*
Caamp.1027s0122.1	Camplexicaulis_45023	Camplexicaulis	5	8.6e-31	new_1	DVGGSDSKQARQK	13	NA	NA	MHHRLVWLIILIILLFTGSSTTAFARMPYQSSMKKNGERVWDQRMIGEIKINVGSSNSRPARQKGNPSPGAKM*
Cagra.2374s0051.1	Cgrandiflora_16781	Cgrandiflora	5	3.3e-43	new_1	DVGGSNSKQARQK	13	NA	NA	MYHRLVWFVALIILLFVGSSNIASARIPYQYSVTKKEKEVWEKMMIRDIKIDVGGSDSKQARQKDGPAPPGTKM*
Camar.0072s0040.1	Cmaritima_52708	Cmaritima	5	1.1e-32	new_1	DVGGSNSRHARQG	13	NA	NA	MHHRLVWLVTLIVLLFTGSSTPAFARIPYRSSMTKHGQRVWDQRMIGEIKIDVGSSNSRRARQKDCPSPGANM*
Carub.0007s0147.1	Crubella_677	Crubella	5	1.3e-42	new_1	DVGGSNSRHARQG	13	NA	NA	MYHRLVWFVALIILLFVGSSNIASARIPYQYSVTKKEKGVWEKMMIRDIKIDVGGSDSKQARQKDGPAPPGTKM*
Csa11g002630.1	Csativa_46686	Csativa	5	3.9e-41	new_1	DVGGSKSRRAGQN	13	NA	NA	MVELIILNKTKMYHRLTWFVALIILLFVGSSNIASARIPYQSSMTRKDEGVWEKMMIREIKIDVGGSDSKQARQKNGPAPPGAKM
Csa10g002330.1	Csativa_50943	Csativa	5	1.2e-40	new_1	EVGGSNSRRSNQK	13	NA	NA	MYHRLTWFVALIILLFVGSSNIASARIPYQSSMTRKDEGVWGKMMIREIKIDVGGSNSKQARQKNGPAPPGAKM
Eruve.0043s0028.1	Evesicaria_63581	Evesicaria	5	3.3e-34	new_1	DAGGSNSRPARQK	13	NA	NA	MYHRLVWLVTLIILLFTGSSTTSFARIPYQSSMTKRGERVWDQKMIGDIKIDVGRSNSRPARQKDSPSPPGANM*
Luann.0043s0084.1	Lannua_9843	Lannua	5	1.2e-34	new_1	NVGSSNSRPARQK	13	NA	NA	MYHRLVLLVTLMILLFVGSSNTAFARIPYQSYMTKNGERVWDKRMIGEIKIEVGGSNSRRSNQKDNPSPGSKK*
Roisl.0001s0511.1	Rislandica_17244	Rislandica	5	8.1e-43	new_1	DVGSSNSRRARQK	13	NA	NA	MYHRMVWLVTLIFLLFVGSSKTAFARIAYQSSMTKKEEMVWDKMMVREIKIDVGGSHSRPAGHGNSPKPGN*
Sialb.0443s0067.1	Salba_38542	Salba	5	1.9e-33	new_1	DVGSSNSRPARQK	13	NA	NA	MYHRLFWLVTLIILLFTGSSTTAFARIPYQSSMTKHGERVWDQKMIGDIKIDVGSSNSRPARQKDNPSPPGVNI*
Sialb.0003s1173.1	Salba_41722	Salba	5	1.9e-33	new_1	DVGSSNSRPARQK	13	NA	NA	MYHRLFWLVTLIILLFTGSSTTAFARIPYQSSMTKHGERVWDQKMIGDIKIDVGSSNSRPARQKDNPSPPGVNI*
Thlar.0005s0140.1	Tarvense_24547	Tarvense	5	5.4e-33	new_1	DVGRSNSRPARQK	13	NA	NA	MYQYRLVWLVTLIILLFIGSSNSAFARIPYKSSTTKHGDRVWDQIMIGEIKIDAGGSNSRPARQKDNPSPGANM*
KFK25229	Aalpina_9272	Aalpina	6	1.6e-17	SCOOP15-cluster	TPERSISPKGKGP	13	NA	NA	MIALLLSLLLCHLSSQVGLTEAKRHLLNVRYFVSRSIEESSTCPPPTPSYPPVITPERSISPKGKGP
Araha.7640s0007.1	Ahalleri_836	Ahalleri	6	1.2e-35	SCOOP15-cluster	HAVHSNSTKGKGP	13	NA	NA	MSKEKSYIIALLLSLLLCLSSQVGVSEANYNAVTTRYSDSRRANESSASPPPPRHYPRGRPRPVPSSHAVHSNSTKGKGP*
Alyli.0080s0037.1	Alinifolium_44615	Alinifolium	6	1.3e-29	SCOOP15-cluster	SAPRSISPKGKGP	13	NA	NA	MQDSINMAKERSYVIALLLSLLLCLSLQVDVAEAKRHTHSRCGTEFPASPPSSPVPVISAPRSISPKGKGP*
AL6G19510.t1	Alyrata_6305	Alyrata	6	5.9e-37	SCOOP15-cluster	SAVHSNSTKGKGP	13	NA	NA	MSKEKSYIIALLLSLLLCLSSQVGVSEANYNAVTTRYSDSRCANESSASPPPPRHYPRGRPRPVPVRSAVHSNSTKGKGP*
AT5G08760.1	Athaliana_15335	Athaliana	6	1.2e-33	SCOOP15	VAVHSNSTKGKGP	13	NA	NA	MSKEKSYVIALLLSLLLCLSFQVGVSEANYNAVTTRYSDSPRCANGSSASPPTRHCPRGRPRPPTPRVAVHSNSTKGKGP*
Brara.J02400.1	Brapa_30279	Brapa	6	1.5e-37	SCOOP15-cluster	VAPRSSSPKGKGP	13	NA	NA	MAKEKSYVIALLLLLSLLLCLSSQVGIAEARRHTINTGYSDSRCADKFQATPPPPVYKPTPRIVAPRSSSPKGKGP*
Brara.D01113.1	Brapa_33197	Brapa	6	1.1e-22	SCOOP15-cluster	RANHSNSTKGKGP	13	NA	NA	MANYKSCVTALFLSLLLCLSSQVGVAEAKRSTLTNKSSDTRCARNPPSQYRRGCSSAPAPTGTRANHSNSTKGKGP*
Caamp.1041s0086.1	Camplexicaulis_45618	Camplexicaulis	6	1.7e-27	SCOOP15-cluster	RGNHSNSTKGKGP	13	NA	NA	MAKHRSYVIALLLSSLLCLSSQVGVVEAKRHTPTTEYSDSPLTNEFHARTPPSQYPRGCPPSGPDIRGNHSNSTKGKGP*
Cagra.1365s0091.1	Cgrandiflora_914	Cgrandiflora	6	4.4e-38	SCOOP15-cluster	RTLPSESPKGKGP	13	NA	NA	MAKEKSYVIVLLLSLLLCLSSQAGIAEAKHHPLTGRDFDSGFANKFPASPPSSFMRPPATRTPDTRTLPSESPKGKGPKDILL*
Crahi.0001s0465.1	Chispanica_3173	Chispanica	6	3.2e-35	SCOOP15-cluster	AALNSTSPRGKGP	13	NA	NA	MAKEKSCVIAPLLLLSLLLCLSSQVGVAEARRHTITTGYSDSRCADKYPATPPPPATVPV
Camar.1976s0010.1	Cmaritima_46692	Cmaritima	6	4.4e-17	NA	NA	NA	NA	NA	MAKERSYVTALLLSLLLCLSSQSQVGVAEAKRDTLATRYSDSRTSLWHSRLGHMSQKGVSANKMPPSPPPRPCPQHRRRSKPRIRVQKCYGLLLA*
Carub.0006s0773.1	Crubella_23798	Crubella	6	1.7e-39	SCOOP15-cluster	VTLPSESPKGKDP	13	NA	NA	MLHSIPVSINTISCNATKTIKYLQMAKEKSYVIVLLLSLLLCLSSQAGIAEAKHHPLTARDSDSGFANKFPASPPSSHMPPPTTVTLPSESPKGKDP*
Csa20g012330.1	Csativa_54308	Csativa	6	5.5e-25	SCOOP15-cluster	SSPHSKSPKGKGP	13	NA	NA	MGKEKSYVIVLLLSLLLCLSSQVGVAEAKRYPHRPPIRVPNSGYANEFPASPPPISSPHSKSPKGKGP
Desop.0231s0276.1	Dsophioides_8994	Dsophioides	6	1.5e-34	SCOOP15-cluster	SAPGSISPKGKGP	13	NA	NA	MAKERSYVIALLLALLLCLSLQVDVAEAKRHTLTTTMYSDSRCGTEFPASPPSSPVPVISAPGSISPKGKGP*
Distr.0002s81100.1	Dstrictus_14193	Dstrictus	6	2.4e-27	NA	NA	NA	NA	NA	MGKDKSYVVALLLLLLSLLLCFSSQVGVAEAKRHTISPRFSDSRCANEFPASPPSSKSLSQYSKSFSSIIYFVHTVTRSQSADTSPSCPSQTCGAFKITPRKRTISDESLQQVL*
Distr.0008s90600.1	Dstrictus_17058	Dstrictus	6	2.2e-06	NA	NA	NA	NA	NA	MAMKKTVQVFLLLTLLLCLSFQVRVTEARIFRHLGEERSDATPSIACRASPRRSQVTTLKAKLRCIIVRRPPRAN*
Distr.0002s80900.1	Dstrictus_6875	Dstrictus	6	6.9e-35	SCOOP15-cluster	FTPRSRSPKGKGP	13	NA	NA	MAKEKSYVVALRLILLSLLLCFSSQVGVSEAKRHTISKRYSDSRCANEIAAPPPRQNPPPPTFTPRSRSPKGKGP*
Eusyr.0128s0477.1	Esyriacum_17182	Esyriacum	6	1.6e-36	SCOOP15-cluster	RAVNSTSHRGKGP	13	NA	NA	MVAKEKSYVIALLLSLLLCLSSQLGLAETTKRHTISTRFSDSACANEFPASPPSSYNLRRRPRPRPVPTTRAVNSTSHRGKGP*
Eusyr.0128s0476.1	Esyriacum_4059	Esyriacum	6	9.1e-35	SCOOP15-cluster	PAKNSTSHRGKGQ	13	NA	NA	MAKEKSYVVVLLLSLLLCLSSQVGLAETKRHTISTRFSDSRRANEFSASPPSSHSPQRPHTTPTPHIPAKNSTSHRGKGQ*
Eruve.0503s0046.1	Evesicaria_30949	Evesicaria	6	4e-28	NA	NA	NA	NA	NA	MAKEKSYVIALLLFLLSLLLCLSSQIGVAEARRHTITTGYSDSRCADKFPATPPPGRFVTEISNQIV*
Eruve.0217s0058.1	Evesicaria_51689	Evesicaria	6	2.2e-30	SCOOP15-cluster	ATPHSRSPKGKGP	13	NA	NA	MAKERSYVIAFLLLSLLLCLSFQSQVGVAEAKRHKFTNKYSDSRCASEIPLRPPPPPHIPPKVATPHSRSPKGKGP*
Mamar.0029s1460.1	Mmaritima_18480	Mmaritima	6	6.1e-36	SCOOP15-cluster	RALHSDSPKGKGP	13	NA	NA	MGKEKAYVIALLLSLLLCLSSQVGVAEAKRHTHATTRHSESRYADDIPASPPSSHGPPTPPTTRALHSDSPKGKGP*
Sialb.0308s0070.1	Salba_13883	Salba	6	1.4e-30	SCOOP15-cluster	STPHSKSPKGKGP	13	NA	NA	MAKERSDVIAFLLLSLLFCLSSQSQVGVTEAKRHTLTTKYSDSRCANEIPAIPPPPPPYYPPVMSTPHSKSPKGKGP*
Sialb.0308s0071.1	Salba_1730	Salba	6	4.2e-33	SCOOP15-cluster	GTPHSMSFRGKGP	13	NA	NA	MAKERSYVIALLLLSLLLCLSLQSQVGVAEAKRHTLTTKYSDSRYANEIPASPPPPHPTPKVGTPHSMSFRGKGP*
Sialb.0009s0924.1	Salba_31653	Salba	6	3.1e-37	SCOOP15-cluster	VAPRSSSPKGKGP	13	NA	NA	MAKEKSYVIALLLLISLLLCLSSQVGVAEARRHTITTGYSDSRCADVFPASPPTGYKPTPPIVAPRSSSPKGKGP*
Sialb.0089s0125.1	Salba_40676	Salba	6	1.4e-30	SCOOP15-cluster	STPHSKSPKGKGP	13	NA	NA	MAKERSDVIAFLLLSLLFCLSSQSQVGVTEAKRHTLTTKYSDSRCANEIPAIPPPPPPYYPPVMSTPHSKSPKGKGP*
Sialb.0089s0126.1	Salba_58445	Salba	6	4.2e-33	SCOOP15-cluster	GTPHSMSFRGKGP	13	NA	NA	MAKERSYVIALLLLSLLLCLSLQSQVGVAEAKRHTLTTKYSDSRYANEIPASPPPPHPTPKVGTPHSMSFRGKGP*
Stapi.7010s0002.1	Spinnata_14621	Spinnata	6	1.8e-27	SCOOP15-cluster	RANHSNSNKDKGP	13	NA	NA	MAKQRSYVIALLLSSLLCLSSQVGVAEAKRHTPTTEYSDSPFTNEFRARTPPCQYQRGCTASSPGIRANHSNSNKDKGP*
Stapi.16523s0001.1	Spinnata_25731	Spinnata	6	3.2e-26	SCOOP15-cluster	GANHSNSNKDKGP	13	NA	NA	MAKQRSYVIALLLLSSLLCLSSQVGVAEAKRHTPTTEYSDSPFTNEFRARTPPCRYPRGCTASTPNIGANHSNSNKDKGPKVMMKLSFKK*
Stapi.3049s0004.1	Spinnata_44936	Spinnata	6	6.5e-16	NA	NA	NA	NA	NA	MAKVKSYIIALLLSLLLCLSSQTNLAEAKRHTLTMKYSGFSMRQ*
Stapi.7010s0001.1	Spinnata_46847	Spinnata	6	2.1e-23	NA	NA	NA	NA	NA	MAKQRSYVIALLLSSLLCLSSQVGVAEAKRHTPTTEYSDSLFTNEFRARTPPSKLLRPNSKPVIYI*
Thlar.0017s0334.1	Tarvense_24081	Tarvense	6	4.3e-34	SCOOP15-cluster	RSLPSNSTKGKGP	13	NA	NA	MAKEKSYVTVILLSLLLCLSSQAGVAEAKRHILTSRYSDSRCATSASPPPGHYPWRRHRPVPKIRSLPSNSTKGKGP*
Thlar.0028s0030.1	Tarvense_7898	Tarvense	6	5.2e-37	SCOOP15-cluster	TAPSSTSPKGKGP	13	NA	NA	MAKEKSYVIALLLSLLLCLSSQVGVAEARRHTITTGYSDSRCANEFPANPPPPGDVHFPPVVTAPSSTSPKGKGP*
Araha.43275s0001.1	Ahalleri_10200	Ahalleri	7	2.4e-48	SCOOP31-cluster	ATPPSTSRHSGQK	13	NA	NA	MAVSIVSSIIFFLLFIILSQFVVGNVFAAQMEHSKLGGAKKTMTMRRNLEENGRQGSKIATPPSTSRHSGQKNIQKEPSNTRPDKARAQGKSLTYEALRKREAVVCNSKRYSVCLGKVSNYCRLGSSCSYYNWDLLIDTFSFVEEILKVSME*
Araha.37919s0001.1	Ahalleri_18791	Ahalleri	7	1.8e-49	SCOOP31-cluster	ATPGSTLRHSGQK	13	NA	NA	MATSIVSSLIFVLLIFILSLFVYGNVFAAQMEHRKLGGAKETMAMWRNLEENWRQGSNATPGSTLRHSGQKNTEIELSQTHPDQATSQGEKPFFPVLSYLGILHKSVTEETMTMRRNLKGNGEEASGSKTRAVRSTSEPAGGKTANKPDKYKVVRSQFSGCTLYNRCKRAHFSLDLSPLPSHFKKITRP*
Alyli.0113s0112.1	Alinifolium_1200	Alinifolium	7	1.2e-41	SCOOP31-cluster	RARPSKTQHAGQK	13	NA	NA	MAASIVSSIIFFLLFIILSLFVDGNVFAAQMEHRKLGGAKETMTTRRNLEENSSNKIRARPSKTQHAGQKNTDKEPSQTHPDQATPRRFNYKSLGGRQVKCTAYDRCKRGSSN*
Alyli.0113s0099.1	Alinifolium_33995	Alinifolium	7	2.7e-39	SCOOP31-cluster	GATPSRTQHAGQK	13	NA	NA	MAASIVSSIIFFLLFIILSLFVDGNVFAAQMEHRKLGGAKETMTTRRNLEENSSNKIGATPSRTQHAGQKNTDKEPSQTHPDQARPRLLNYKTLRKQEPFTGRPQVKCDRYHRCKRGSLN*
AT1G24145.1	Athaliana_26146	Athaliana	7	1e-66	SCOOP31	ATPGSTSRHSGQK	13	NA	NA	MAVSIVSSIIFFLLFIILSQYVDGNGFAAQMEHRKLGGPKKTMTMRRNLEENGRQGSKIATPGSTSRHSGQKNIEKEPSKTIYGHQLRPDQIKRGSPCKIYTRCKHSSSLPQPPPLPSSSIDTQGLGH*
CDY55595	Bnapus_1961	Bnapus	7	1.8e-34	SCOOP31-cluster	KASPSWSRRSGQK	13	NA	NA	MTGSILSSIIFFLLFIGLSHFVDAHMEHRKLSGAKDTISMRRNLEGNGGSKIKASPSWSRRSGQKNTQHEPSKTRPDQATHQGRGNYISYAGTAICSSKLKYCIHMQYRYCLFGYN
CDY50520	Bnapus_23033	Bnapus	7	6.8e-12	SCOOP31-cluster	TASPSRSHQSGQK	13	NA	NA	MTMRRNLEGNSGSKITASPSRSHQSGQKNTQNEPSKIQPDQASAIITGYVTPDYVCTSDNKCKQLKKP
CDY70183	Bnapus_28892	Bnapus	7	1.8e-34	SCOOP31-cluster	KASPSWSRRSGQK	13	NA	NA	MTGSILSSIIFFLLFIGLSHFVDAHMEHRKLSGAKDTISMRRNLEGNGGSKIKASPSWSRRSGQKNTQHEPSKTRPDQATHQGRGNYISYAGTAICSSKLKYCIHMQYRYCLFGYN
Brara.H02185.1	Brapa_13800	Brapa	7	2.9e-36	SCOOP31-cluster	KASPSWSRRSGQK	13	NA	NA	MTGSILSSIIFFLLFIGLSHFVDAHMEHRKLSGAKDTISMRRNLEGNGGSKIKASPSWSRRSGQKNTQHEPSKTRPDQATHQGRGNYISYAGLKNQTTTSKCTIYERCKREVRP*
Brara.H02183.1	Brapa_34067	Brapa	7	3e-43	SCOOP31-cluster	ATPGSTSRHSGQK	13	NA	NA	MAASILSSIIFFLLFIIPSLFVDAHMEHRKLSGTKETMTMRRNLEGSGHANSKIATPGSTSRHSGQKNIQHKPSKTRPDQLKSRISYEALKRPQVPCTSRYRCHRSSTAQPPSSSNNIRS*
Bostr.12659s0252.1	Bstricta_2213	Bstricta	7	3.3e-47	SCOOP31-cluster	ATPGSMSGHGGQK	13	NA	NA	MAASTVSSIIFFLLFIILSLFVDRNVFAAQMEHRKLGGAKETMTMRRNLEGNGRQGSKIATPGSMSGHGGQKNTQNKPSETRPNQATAQRQNHYVSYEALKRTKPCNG
Bostr.12659s0258.1	Bstricta_23450	Bstricta	7	1.4e-39	SCOOP31-cluster	AAQGSISGHGGQK	13	NA	NA	MAASIVPSIIFFLLFVILSLFVDRNVFAAQMDNRKLETMTMRRNLEANGRQGSKIAAQGSISGHGGQKTTQNKPSETRPNQATAQRQSRYVSYGAVKRKQFSGCSIYSRCKRELP*
Bostr.12659s0254.1	Bstricta_26276	Bstricta	7	1.7e-34	SCOOP31-cluster	ATPGSTSPHCGQR	13	NA	NA	MEHRKLGGAKETMTMRRNLEENGRQGSKMATPGSTSPHCGQRNTENEPSQTYPDQATAQRKKPYLSYVGILPKPASDTMTMRRNLKGNGEGPSKIGVRGGNGEGPSKIGVRGGNGKGPSK
Bostr.12659s0256.1	Bstricta_27015	Bstricta	7	1.3e-26	SCOOP31-cluster	ATPGSTSPHFGQR	13	NA	NA	MEHRKLGGAKETTTMRRNLEKNGRQGSKMATPGSTSPHFGQRNTENEPSQTYPDQATAQGKKPYLSYVGILPKPASG*
Cagra.0605s0014.1	Cgrandiflora_15625	Cgrandiflora	7	1.1e-30	SCOOP31-cluster	GAHGSTSHPDGGK	13	NA	NA	MAGSLVSSIILFLLFIILSLFVDGNVFAARMEHRKLGGEKEKMTIRRSLEGGQQGSKIGAHGSTSHPDGGKTANVPEQRKPNQATAQRHSLRYSDIKRNPTLGYPTIHPKCTMYTRCKRGN*
Cagra.5404s0003.1	Cgrandiflora_23674	Cgrandiflora	7	1.2e-25	SCOOP31-cluster	HFGGSRSRTAGGK	13	NA	NA	MAASLVSSIIFFLLCTILSLLVDGNVFAAQIEHPNLEETMTMRRNLEGNGARSSKIHFGGSRSRTAGGKTANVPVQNQPQQVTAHAITGYVYATNSSSKWQPRGGKAAYVTTRNQPSQATSHIKGYVYPNPPGEQEMKSRNQDRQRHYKIGTIA*
Cagra.0605s0012.1	Cgrandiflora_24360	Cgrandiflora	7	6.3e-37	SCOOP31-cluster	GTPHSFSQPDGQK	13	NA	NA	MAVSLVSSIILFLLFIILSLFVDNGVFAAQMKHRKLGGAAKETMTIRRNLEGNGNGGSKIGTPHSFSQPDGQKVNQNKPSETRPNQATSAQRKNSITYDALKRKAVLSYPSGPKSTACPVYKRCTRSRLASSP*
Crahi.1793s0003.1	Chispanica_15378	Chispanica	7	5.2e-34	SCOOP31-cluster	AAHGSHSPQAGRK	13	NA	NA	MMASILSSIIFFLVFIIFSLFVDAHVEHRKLIGSKETMTMRRKLEGNGSGGNKIAAHGSHSPQAGRKTQNEPSKTRPDHATTQGRKKYLTYEALKPHAVSNEPPCPHEYDRCHRFESSNNTRS*
Camar.0096s0049.1	Cmaritima_10674	Cmaritima	7	9.3e-09	SCOOP31-cluster	ASAFQSSRKNVSV	13	NA	NA	MTASILSFSIFFLLFIIFSLFVDAHMEHRKLSRRTLLLLVASAFQSSRKNVSVNNTTAASYISFDYSAAASSLSHSNDE*
Carub.0002s1180.1	Crubella_13481	Crubella	7	5.4e-26	SCOOP31-cluster	HFGGSRSRKAGGK	13	NA	NA	MAASLVSSIIFFLLCTILSLLVDGNVFAAQIEHPNLEETMTMRRNLEGNGARSSKIHFGGSRSRKAGGKTANVPVQNQPQQVTAHAITGYVYATNSSSKWQPRG*
Carub.0001s2360.1	Crubella_18440	Crubella	7	7.5e-36	SCOOP31-cluster	GTPHSFSQPDGQK	13	NA	NA	MAVSLVSSIILFLLFIILSLFVDNGVFAAQMKHRKLGGAAKETMAIRRNLEGNGNGGSKIGTPHSFSQPDGQKVNQNKPSETRPNQATAQRKNYIAYDALKRKAVSYPSAPKSTACPVYKRCNRSRLASSP*
Csa14g031240.1	Csativa_63578	Csativa	7	2.8e-16	SCOOP31-cluster	AAHGSTSRHSGQK	13	NA	NA	MAMRRNLDENGHQGSKIAAHGSTSRHSGQKTTNNTPSEIRPNRATPQRKKYMSMTDKALQLGAVCKEYTYNRCKRSSSAP
Csa03g028090.1	Csativa_9806	Csativa	7	1.7e-16	SCOOP31-cluster	AAHGSTSRHTGQK	13	NA	NA	METFLLPERNIPNSMAMRRNLEENGHQGSKIAAHGSTSRHTGQKTTNNTPSEIRPSRATPQRKKFMSMADKALQPGAVCKEYIYNRCKRSSSAP
Desop.0021s0013.1	Dsophioides_17227	Dsophioides	7	1.1e-06	NA	NA	NA	NA	NA	MISSIVTSILLFFLLLLVFPHRNEALGSQIELRKLGAEKANHHDQVMVQRIPWISIPRRLLGSPCPFYVRCKRPPVAPKLPPCKVYDRCKRPPLVPHPPRPSSSKGTQGLGH*
Desop.0021s0014.2	Dsophioides_22242	Dsophioides	7	8e-39	SCOOP31-cluster	GARGSRTQHAGQK	13	NA	NA	MAASIVSSIIFFLLFIILALFVDGNVFAAQMEHRKLGGAKETMTTRRNLEENSSNKIGARGSRTQHAGQKNTDKEPSQTHPDQATPQRLIYKSLLKNATCSKNIYFDCVDLK*
Distr.0013s13300.1	Dstrictus_12493	Dstrictus	7	5.9e-19	SCOOP31-cluster	KAGGSVSGQARQK	13	NA	NA	MPSTSIFFVVLVIFLLFVDGKALAAQTEHRKLKNTMTMRRNLEGNAEGAGKIKAGGSVSGQARQKDSQKPQYTVNNKARMCKYYNRCKRATNG*
Distr.0025s3124.1	Dstrictus_18810	Dstrictus	7	1.6e-17	SCOOP31-cluster	QLRVARQSAMDRK	13	NA	NA	MAASRLSSIIFFLLLVTFSVFVEGKAFTTKHHKLSGSKETMAMRRNLEGNGVKSAKLQLRVARQSAMDRKTLKRNRQKQSRPKTVNPKLLDMLLRNHVHRKTNARMRNG*
Distr.0025s3924.1	Dstrictus_4786	Dstrictus	7	4e-26	SCOOP31-cluster	ATPGSTSTRARGK	13	NA	NA	MAASRLSSIIFFLLLITFSLFVDGKAFTIHIRHRKLSGSKETMAMRRNLQGNGGQVGKIATPGSTSTRARGKNATPGYSPPTRPRPLCNSKVYGNCIGTVTPKPCTFKYRCKRGPDGTGN*
Distr.0003s85364.1	Dstrictus_9789	Dstrictus	7	2.6e-32	SCOOP31-cluster	ATPGSISKRDGQK	13	NA	NA	MATSRVSSIIFFLLLISFSLFVDGKAFTIHMKQRKFSGSKETMGMRRNLGGNGGQGNKMATPGSISKRDGQKNAEKEPSKTEPSKTEPAKRTLGYKALRGRKPVCNSKLYSNCIGPGGKKPCTYFNRCNPSVARTGN*
Eusyr.0007s0458.1	Esyriacum_11427	Esyriacum	7	2.3e-24	SCOOP31-cluster	TTPGSTSNRAGQK	13	NA	NA	MAASKLWSKIFFLLFIIFSLFVDEKVCSQHRKLLSGSKETMVMRRNLGEKSKITTPGSTSNRAGQKNTENEPSKTEPTKRKPVVYNGVTRQVVCGPECLVPAPMTPYCTVENKCKPGVAGTGH*
Eusyr.0123s0316.1	Esyriacum_1612	Esyriacum	7	1.6e-14	SCOOP31-cluster	KSKGSRSPRAGQN	13	NA	NA	MSSYYVSSTIFFLLLTFLLFISGKPLAAKTEHHKLNETMRTMRRNFQGNGEEGSQIKSKGSRSPRAGQNTVSVGARRCSKYERCKRGSTTFSYPPPSFS*
Eusyr.0127s0048.1	Esyriacum_1874	Esyriacum	7	8e-12	SCOOP31-cluster	GTPGSTPHPAGQY	13	NA	NA	MKHRKLSGSKETMAMRRNLEGPSYIGTPGSTPHPAGQYNTKPEPTKTKPTKRSRFVYKSLTGQSSCNSKIQSGCIGGTTNKKPCRWYQRCTRA*
Eusyr.0127s0047.1	Esyriacum_19848	Esyriacum	7	5.1e-16	NA	NA	NA	NA	NA	MAASKHSALIFFLLFIIFSLFVVGKTFDVQMKHRKLSGSEETMTMTRNLGRKALIGTPVCNSKIYGNCIGTPQRKPCPPYARCKPSGPPGH*
Eusyr.0127s0049.2	Esyriacum_23808	Esyriacum	7	1.1e-23	SCOOP31-cluster	GTPGSKSQPAGRY	13	NA	NA	MATSKISSIIFFLLFIIFSLFVHGKAFVPLMKHRKLIGSKETMAMRRNLQGPSYIGTPGSKSQPAGRYNHDNAPTKTEPTKTEPTKTEPSKSRPLTYKSLTRNAVCNSNKYGNCIAAATPKPCNQYNNCKRATGH*
Eusyr.0123s0315.1	Esyriacum_24317	Esyriacum	7	1.5e-11	SCOOP31-cluster	KAGGSKLDEARQK	13	NA	NA	MNIGISKMSSYNVSSIILFSLLICLLFMNGKTLAAQTEHRKLKETTMSMMRRSLKGNGEGGSQMKAGGSKLDEARQKYPTVPAQPKRCSFYKRCKRGPG*
Eruve.0052s0104.1	Evesicaria_1302	Evesicaria	7	4.3e-27	SCOOP31-cluster	ATPRSYSQHGGSK	13	NA	NA	MTASIHSSRIFFLLFIIFSLFVDAQMEHRKFRGEKETMGRKLEENGSGGNKIATPRSYSQHGGSKTQTEPSKSRPEHATTQRQHHRISYKELSNENADNYNLATHVALSHATAVLLGFMRELERGHRLAKLK*
Eruve.1300s0035.1	Evesicaria_39130	Evesicaria	7	5.1e-35	SCOOP31-cluster	GTPGSVSRRSGQK	13	NA	NA	MESIVSSIIFFLTLIILSVFVDAHMEHRKLSGSKGTMTMRRNLEGKGQGNSKIGTPGSVSRRSGQKNTQHEPSKIQPQQATPQITSY
Ibeam.1434s0013.1	Iamara_15820	Iamara	7	6e-34	SCOOP31-cluster	GARGSTSQHSGQK	13	NA	NA	MAHSVISSVIFFLLFIIFSLFVNESAYAAHWEHRKLKTMSLRRNLKGIEENGSKIGARGSTSQHSGQKNNQNEPFKTNPDQATTQSQKKYLQYKSLTNGPVCHNCVGVKNPTPPRKACSDYDRCKSTRS*
Ibeam.3936s0007.1	Iamara_27203	Iamara	7	5.3e-35	SCOOP31-cluster	GARGSISRHSGQK	13	NA	NA	MAASIVSSIILVLLFIILSLFVDGKAFAVQMKHRKLNGHKETMSMRRNLGGDGGSNGSKIGARGSISRHSGQKNNENEPYRTRSDQASIKGYMTNNGVTTTTCDNSGHCDKPVPVHAP*
Ibeam.2984s0006.1	Iamara_28896	Iamara	7	2.3e-40	SCOOP31-cluster	NTPGSVSRHGGQK	13	NA	NA	MAASIVSSIILVFMFIILSLFVDGKAFAVQMEHRKLNGHKETMSMRRNLEGDGGNNGSKINTPGSVSRHGGQKNTQNDPSRTRPDHATSQRLPRKYVAYKALGSKKCTAYNRCKRANTVP*
Ibeam.1172s0002.1	Iamara_7203	Iamara	7	1.6e-27	SCOOP31-cluster	NTPRSNSNHGASK	13	NA	NA	MAASIVSSTILVLLFIVLSLLVDGKAFAVQMEHRKLNGHKETMSMRRNLEGDGNNGSKINTPRSNSNHGASKIDSRPTNFITSKSRSCTHYDRCKRAAVP*
Isati.2202s0019.1	Itinctoria_107423	Itinctoria	7	8.9e-19	SCOOP31-cluster	KAGGSRSNQAGQK	13	NA	NA	MSSYIIPSIIFFFLLNFLLLTDGRTLAAHTEHRKLKESMTMRRNLKGIKEGGSAIKAGGSRSNQAGQKTSQNQPAKVPTVSSQKRACELYSRCKRAING*
Luann.0033s0383.1	Lannua_22564	Lannua	7	8.9e-21	NA	NA	NA	NA	NA	MVSSIIFFLLLIIFSHSVDVKTFAVQMENRKLIGEKVSMTMRRNLEGNGLVGSEIDTPPTTPPKIGHVKNPLLPCNYHTRCKRSPPSSSKKIRS*
Lesat.0018s0507.1	Lsativum_1362	Lsativum	7	9.5e-17	SCOOP31-cluster	ATPGSKTNHGPQK	13	NA	NA	MAVSMVSSNIFILLFIISSYFIDGNVFAAPMPHRKLGPSNGPSKIATPGSKTNHGPQKNTDNLPNQMHPENISSSFIRAQSPCSYNNGRCTNEGLCGISPGNGHTGSKGHN*
Lesat.0018s0504.1	Lsativum_15427	Lsativum	7	3e-12	SCOOP31-cluster	AARGSSTNRAPQK	13	NA	NA	MTASAVSSTIFFLLLIIISLSIDGNVSAASMEHRKLGGSNGPNKIAARGSSTNRAPQKYTDNVPTKSHLDSEMITGYRIGGNGTPEQECDRNMQNCKKINP*
Lesat.0051s0148.1	Lsativum_3604	Lsativum	7	5.2e-17	SCOOP31-cluster	ATPGSISGHAPQK	13	NA	NA	MAASSNILFLLMIIISLCINGNVLAASMEHCKLGGSSGGPSKMATPGSISGHAPQKNTNNEPTKTHPDQVNPSAKQYGGCDFNVFFKRYSGQDGPGH*
Lesat.0051s0147.1	Lsativum_37068	Lsativum	7	7.9e-16	SCOOP31-cluster	ATPGSISGHAPQK	13	NA	NA	MKAFTVSSNIFVLLLIIISLFIDGNVLAAPMEHRKLGGSSGGPNKMATPGSISGHAPQKNTQNRSSQSHPDQVHTNSIAFSTLQAQRVCGFENGHCTTKNLSLNNMGDVISTRYARGRLRPRWTWSLSQNWL*
Mamar.0005s0376.1	Mmaritima_17447	Mmaritima	7	6.4e-47	SCOOP31-cluster	ATPGSTSPHSGQR	13	NA	NA	MAASLVSSIIFFLLFIILSLFVDVNVFAAQMGHRKLGGPKETMTMGRNLGENGCQGSKLATPGSTSPHSGQRNTETETEPYLSYVGILHKPASEETMTMRRNLEGNVEGPSKIHFGGSRSKTAGGKTAKGTSTGAQNGDPSACKVYARCKRAHP*
Mamar.0058s0688.1	Mmaritima_5784	Mmaritima	7	1.5e-51	SCOOP31-cluster	GTSPSRSRQNGQK	13	NA	NA	MEASIVSSIVFVLLFIILILFVDGKVFAAQMEHRKLGGATQTMTMRRNLEENGRQSSKIGTSPSRSRQNGQKNTQHKPDTRPNQATAQGKNYVTYQANQRNSTSFSEKRKTRCPFVYTRCKLFLAPEPSQPPSSSKDTQGLGH*
Mamar.0058s0685.1	Mmaritima_7099	Mmaritima	7	5.3e-71	SCOOP31-cluster	RTQPSTSRHSGQK	13	NA	NA	MEASIVSSIIFFLLFIILSLFIDEKVFAAQMEHRKLGEAEEAMTMRRNLEENGRQSSKIRTQPSTSRHSGQKNTQNTPKTVPKQATQKHLTYSAFISNTTSSEKRYSRCNMYSRCHRRSFLAPEPSPPPSSSKDTQGLGN*
Roisl.0191s0260.1	Rislandica_22060	Rislandica	7	2.4e-19	SCOOP31-cluster	GVRRSSSKQNGQK	13	NA	NA	MAASIVYSIIFFLLFIILSLFVDLRNKFIVEIKVAMAMRRNLQVNGGSNKIGVRRSSSKQNGQKTAEKEPSQTHPHHATAQKKPITYRTVKNQDRCKSSTCT
Sialb.0026s0318.1	Salba_23106	Salba	7	9.9e-31	SCOOP31-cluster	KASPSWSPHSGQK	13	NA	NA	MAGSILSSIIFFLLFIAFSHFVDSHDMHRKLSGGAKETTSVRRNLEGNGGSKIKASPSWSPHSGQKNTQHEPSKTHPDQATHQGRKRRYISYAELGNSTKARCTYYERCKRPISP*
Sialb.0621s0038.1	Salba_42656	Salba	7	9.9e-31	SCOOP31-cluster	KASPSWSPHSGQK	13	NA	NA	MAGSILSSIIFFLLFIAFSHFVDSHDMHRKLSGGAKETTSVRRNLEGNGGSKIKASPSWSPHSGQKNTQHEPSKTHPDQATHQGRKRRYISYAELGNSTKARCTYYERCKRPISP*
Sialb.0002s0663.1	Salba_46358	Salba	7	1.4e-29	SCOOP31-cluster	AAHGSNSQHDGAK	13	NA	NA	MRASILSPSIFFLIFIIFSLFVNAHLEHRKLIGAKEPKTMRRKLDGNGSGGNKIAAHGSNSQHDGAKTQTEPSKNRPQHATTATTSRMGNKFSACVTYDRCKRMIHQL*
Sp1g21480.1	Sparvula_1160	Sparvula	7	1e-57	SCOOP31-cluster	ATPGSTSRHSGQK	13	NA	NA	SINMAAIFSFIIFFLLFIIFSLFVDAHTEHRKLSGAKETMTMRRKLEGNGHEDSRIATPGSTSRHSGQKNTQTEPSKDRPDQTTTQGRKRLSYGVIFFLSTQAQTIMHLLQPM*
Stapi.3822s0003.1	Spinnata_47865	Spinnata	7	3.5e-22	SCOOP31-cluster	STKPSRSQHTRQK	13	NA	NA	MAASKLSSIVFFLLSIMFSLLIDEKAFAHMEPRKLSGSKEIMTMTRNLEGNGGSKISTKPSRSQHTRQKNS*
Stapi.7064s0001.1	Spinnata_52553	Spinnata	7	6.8e-33	SCOOP31-cluster	GVPPSTSGHAGQL	13	NA	NA	MAASMLSSIIFFLLFIILSLFVDGKALPAYMGHRKLSGWSKETMTMRRKLEGNGHEGSKIGVPPSTSGHAGQLYGQQQPARASLSACQYYSRCKRAISSAQLSSSSNNIRS*
Thlar.0015s0415.1	Tarvense_10359	Tarvense	7	9.2e-29	SCOOP31-cluster	GAHPSRSDKAGSK	13	NA	NA	MAASILSSIVFFLLFVIFSLLTDEKAFAAHMEHRKLSVSQEIMTTRRNLQGNGGAKIGAHPSRSDKAGSKTQDEPSKTHPDQANPQENENITPRTYMICTSWDNCTYTPISP*
Thlar.0015s0417.1	Tarvense_1126	Tarvense	7	3.2e-32	SCOOP31-cluster	AVHHSESTKGGSK	13	NA	NA	MAASILSSIILFLVFFILSFFVDGKAFAGHMEHRELSGAKVTMAMRRNLQGNGPASKGAVHHSESTKGGSKNTKKEPSKTNLDQAKPQGQSNKTELCTIYARCKRIPLA*
Thlar.0015s0416.1	Tarvense_29730	Tarvense	7	7.7e-32	SCOOP31-cluster	GAHPSKSDKAGSK	13	NA	NA	MAASIHSSIVFFLLFIVFSLFINEKVFAAHMEHRKLYGSKEIMTMRRNLQGNGGAKIGAHPSKSDKAGSKTQNEPSKTHPDQAKPQGQRKYLGYDSLKRQPVCNSTNYHNCIGEAQPVCNGTNYSRCKRY*
Thlar.0015s0414.1	Tarvense_4738	Tarvense	7	3.4e-31	SCOOP31-cluster	GAHPSKSDQAGSK	13	NA	NA	MAASIHSSIVFFLLFIVFSLFINEKAFAAHMEHRKLCGSREIMTMRRNLQGNGAAKIGAHPSKSDQAGSKTPNEPSKVHPDQATPQGQRTISYSPLQPNSVPACGATSYNSCKGKINEKPRTCALYKRCKRQPLS*
KFK40997	Aalpina_12102	Aalpina	8	6.6e-23	SCOOP40-cluster	YTPSSKSCGASHA	13	IVYTPSSKSCGASHA	15	MLKVWKIDVAATGKTIVYTPSSKSCGASHATWKKKSGPCRRPPRTAPASYQSP
Araha.21908s0002.1	Ahalleri_225	Ahalleri	8	4.2e-47	SCOOP40-cluster	WTPASRSCGASHA	13	IVWTPASRSCGASHA	15	MGSKTSSHLVALLFSLLILIFTLSSQVKVIEAKSRKLANGRPIVWTPASRSCGASHASWKKNHGPCKRPPRTAPASYNSP*
AL2G22410.t1	Alyrata_2160	Alyrata	8	2.1e-24	SCOOP40-cluster	WTPASRS	7	IVWTPASRS	9	MGSKTSSHMVALLLSLLILIFTLSSQIRVVEATSRKLANGRPIVWTPASRS*
AL2G22440.t1	Alyrata_4579	Alyrata	8	1.7e-47	SCOOP40-cluster	WTPASRSCGASHA	13	IVWTPASRSCGASHA	15	MGSKTSSQMVALLLSLLILIFTLSSQVRIVEAKSRKLANGRPIVWTPASRSCGASHASWKKNHGPCKRPPRTAPASYNSP*
AT1G65510.2	Athaliana_7933	Athaliana	8	2.9e-47	SCOOP40	WTPASRSCGASHA	13	IVWTPASRSCGASHA	15	MLVNRDQIRSNRDEKKKMGSKTSTNMVALLLSLLILIFTLSSQVKVVEATSRKLANGRPIVWTPASRSCGASHASWKKNNGPCKRPPRTAPASYNSP*
CDY70333	Bnapus_39216	Bnapus	8	2.3e-43	SCOOP40-cluster	YTPSSKSCGATHA	13	IVYTPSSKSCGATHA	15	MGPKTSHKVALLVSLLLLILTLSSQARVIEAASRKLASGRNIVYTPSSKSCGATHATWKKKKRGPCRRPPRTAPASYQSP
CDY60944	Bnapus_47110	Bnapus	8	4.2e-43	SCOOP40-cluster	YTPSSKSCGATHA	13	IVYTPSSKSCGATHA	15	MGPKTSHKVALLFSLLLLILTISSQARVIEAASRKLASGRNIVYTPSSKSCGATHATWKKKKRGPCRRPPRTAPASYQSP
Brara.B01669.1	Brapa_19365	Brapa	8	2.4e-43	SCOOP40-cluster	YTPSSKSCGATHA	13	IVYTPSSKSCGATHA	15	MGPKTSHKVALLVSLLLLILTLSSQARVIEAASRKLASGRNIVYTPSSKSCGATHATWKKKKRGPCRRPPRTAPASYQSP*
Bostr.26959s0361.1	Bstricta_12811	Bstricta	8	9.3e-46	SCOOP40-cluster	WTPASRSCGASHA	13	IVWTPASRSCGASHA	15	MGWKTSSHMISLLLSLLILVYALSSQVRVVEATSRKLANGRPIVWTPASRSCGASHASWKKKNPGPCKRPPRTAPASYNSP*
Caamp.0016s0063.1	Camplexicaulis_24405	Camplexicaulis	8	6.3e-44	SCOOP40-cluster	YTPSSRSCGASHA	13	IVYTPSSRSCGASHA	15	MGPAHMVAVLLSLLFLILTLSSQVRVIEATSRKLASGRTIVYTPSSRSCGASHATWKKKRGPCRRPPRTAPASYQSP*
Cagra.1249s0001.1	Cgrandiflora_21962	Cgrandiflora	8	2.1e-31	SCOOP40-cluster	WTPGSKSCGASHA	13	IIWTPGSKSCGASHA	15	MSSKTSHKIAFILSLLIMILALSSQVGVVYATSRKLIARGTPIIWTPGSKSCGASHASWTNKPPQPCKRPPRYVPVSTQSP*
Crahi.0249s0003.1	Chispanica_17671	Chispanica	8	4.9e-39	SCOOP40-cluster	YTPSSRSCGATHA	13	IVYTPSSRSCGATHA	15	MGPQTSHMVALQLSLLILILTLSSGVRVIEATSRKLASGRTIVYTPSSRSCGATHATWKKKKRGPCRRPPRTALS*
Camar.0995s0006.1	Cmaritima_25504	Cmaritima	8	6.3e-45	SCOOP40-cluster	YTPSSRSCGASHA	13	IVYTPSSRSCGASHA	15	MGLKKSHMVALLLSLLILILTLSSQVRVIEATSRKLASGRTIVYTPSSRSCGASHATWKKKKKRGPCRRPPRTAPASYQSP*
Carub.0002s1132.1	Crubella_23145	Crubella	8	1.6e-41	SCOOP40-cluster	WTPASKSCGALHA	13	IIWTPASKSCGALHA	15	MSSKKPSYTFALLLSLLILVMLTLSSQVRVVEATSRILANARPIIWTPASKSCGALHASWKKYRGPCKRPKRTPRTAPASYNSP*
Carub.0002s1130.1	Crubella_6786	Crubella	8	3.8e-43	SCOOP40-cluster	WTPASKSCGALHA	13	IIWTPASKSCGALHA	15	MGSKKPSYTFALLISLLILIIFTISSQVRVVEATSRILANGRPIIWTPASKSCGALHASWKKYRRPCKRPKRTPRTAPASYNSP*
Carub.0002s1133.1	Crubella_7141	Crubella	8	6e-32	SCOOP40-cluster	WTPGSKSCGASHA	13	IIWTPGSKSCGASHA	15	MSSKTSHIIAFSLSLLLMILALSSQVGVVDATSRKLIARGTPIIWTPGSKSCGASHASWTNKPPRPCKRPPRYVPVSTQSP*
Csa05g068790.1	Csativa_29262	Csativa	8	2e-28	SCOOP40-cluster	WTRPSKSCGASYA	13	IVWTRPSKSCGASYA	15	MSSKTSHIVSFMLSILIVILVFSSQSGVVEATSRKLITLGAPIVWTRPSKSCGASYASWSKKPRRPCKRPPRYVPVSTQSSP
Csa07g029380.1	Csativa_45284	Csativa	8	1.7e-46	SCOOP40-cluster	WTPASKSCGASHA	13	IVWTPASKSCGASHA	15	MGSKKPSHIFVLLLSLLILIFTISSQVRVVEATSRILANGRTIVWTPASKSCGASHASWKKYRRPCKRPPRSAPASYNSP
Clevi.0004s2379.1	Cviolacea_140	Cviolacea	8	3.8e-14	SCOOP40-cluster	WTPHSKPCGAPIG	13	IIWTPHSKPCGAPIG	15	MSTKTSSVALLLHSLLLILCLSSQVAVVEGTRGTPIIWTPHSKPCGAPIGRHVAAARPPKRCRRPPRTAPVSRTHTTRP*
Clevi.0004s2378.1	Cviolacea_9341	Cviolacea	8	3.2e-10	SCOOP40-cluster	WTHPSKPCGAPIG	13	IIWTHPSKPCGAPIG	15	MPQLFRGRDVVEAEHRKLGARGRPIIWTHPSKPCGAPIGRHVALARVRKRCRRPPRTTPVSRTHATSP*
Distr.0024s3182.1	Dstrictus_10057	Dstrictus	8	5.7e-42	SCOOP40-cluster	YTPSSRSCGASHA	13	IVYTPSSRSCGASHA	15	MGSNTPQMVALLLSLLILIFTFSSEVRVVDATSRILANTRTIVYTPSSRSCGASHASWNKKKRRGPCRRPPRSFPASYHSP*
Distr.0009s42900.1	Dstrictus_11134	Dstrictus	8	7.8e-43	SCOOP40-cluster	YTPSSRSCGASHA	13	IVYTPSSRSCGASHA	15	MGSKTPQMVALLLSLLIMIFTISSQVGVVDATSRILANTRTIVYTPSSRSCGASHASWNKKKRHGPCRRPPRSFPASYRSP*
Thhalv10019385m	Esalsugineum_18780	Esalsugineum	8	3.1e-43	SCOOP40-cluster	YTQSSKSCGASHA	13	IVYTQSSKSCGASHA	15	MIKPGRQRKWVRRHHIWLLFCSLLVLIFTLSSQVGVVEATSRKLATGRAIVYTQSSKSCGASHATWKKKRRPCRRPPRSFPASNQSP*
Eusyr.0008s0393.1	Esyriacum_16179	Esyriacum	8	1.1e-25	SCOOP40-cluster	YTPSSKSCGASPA	13	IVYTPSSKSCGASPA	15	MGSKLPQMVALLLSLLILSFTLSSQVGVVEGRVVKGTPIVYTPSSKSCGASPASTRKKRPCKRPPRYVPVSHQSP*
Eusyr.0008s0391.1	Esyriacum_17193	Esyriacum	8	4.7e-24	NA	NA	NA	NA	NA	MSSKTPHIVVLLLSLIILIFTLSSQVVIVEATNCILDNRILNFRQQKLEFDHLKLDKSCGASHATWKKKRRPCRRPPKVAPASYRSP*
Eusyr.0008s0388.1	Esyriacum_23352	Esyriacum	8	2.1e-11	SCOOP40-cluster	DTPPSKSCRGRGLSSQ	16	RIDTPPSKSCRGRGLSSQ	18	MGSKTLSIALLLSLFFLHLCLSSKIGVAEATSRNLGARIDTPPSKSCRGRGLSSQGWKKRRCPRPPRTSAIDP*
Eruve.0008s0014.1	Evesicaria_7582	Evesicaria	8	6.5e-42	SCOOP40-cluster	YTPSSKSCGATHA	13	IVYTPSSKSCGATHA	15	MGPKTSQKVALLLSLFLLILTLSSQVRVIEATNRKLASGRHIVYTPSSKSCGATHATWKKKRRGPCRRPPRTAPASFQSP*
Ibeam.2985s0005.1	Iamara_22123	Iamara	8	3e-35	SCOOP40-cluster	YTPSSKTCGASHA	13	IVYTPSSKTCGASHA	15	MGSKTSYLVVILLSILILVFTFSSQVEATSRKLASGRSIVYTPSSKTCGASHASTKKKRRPCRRPPRSAPASYQSP*
Isati.0075s0012.1	Itinctoria_56913	Itinctoria	8	3.1e-43	SCOOP40-cluster	YVPSSRSCGASHA	13	IVYVPSSRSCGASHA	15	MGPKTSHMVALMLSLLILIFTLSSRVGVVEATSRKLASGRTIVYVPSSRSCGASHATWKKKKRRGPCRRPPRTAPASYQSP*
Isati.1247s0005.1	Itinctoria_57129	Itinctoria	8	3.5e-44	SCOOP40-cluster	YVPSSRSCGASHA	13	IVYVPSSRSCGASHA	15	MGPKTSHMVALMLSLLILIFTLSSQVGVVEATSRKLASGRTIVYVPSSRSCGASHATWKKKKRRGPCRRPPRTAPASYQSP*
Isati.4846s0001.1	Itinctoria_64485	Itinctoria	8	1.9e-43	SCOOP40-cluster	YVQSSRSCGASHA	13	IVYVQSSRSCGASHA	15	MGPKTSHMVALMLSLLILIFTLSSQVGVVEATSRKLASGRTIVYVQSSRSCGASHATWKKKKKRRGPCRRPPRTAPASYQSP*
Luann.0021s0624.1	Lannua_33095	Lannua	8	6.3e-45	SCOOP40-cluster	YTPASRSCGATHA	13	IVYTPASRSCGATHA	15	MTRKKMGSKATHIVALLLSLLILIFTLSSQVGVVEATSRKLANGRTIVYTPASRSCGATHATWKKKIRPCRRPPRTAPASYQSP*
Luann.0048s0007.1	Lannua_9479	Lannua	8	6.3e-33	SCOOP40-cluster	WTPSSKSCGASQA	13	IVWTPSSKSCGASQA	15	MGSKPAHIVALLLSLLFLIFTLSSHVGFVEATSRKLATTGSPIVWTPSSKSCGASQAFWNNKSRPRPCKRPPRYIPTSYHSP*
Lesat.0010s0014.1	Lsativum_13414	Lsativum	8	2.6e-24	SCOOP40-cluster	YHRPSKPCGASPA	13	IIYHRPSKPCGASPA	15	MGSKTLLHLLALLVYLLIMILTISSHVRVLEARNLKAVKVTPIIYHRPSKPCGASPASWNKIPKRPCRRPPRTYYPASNKSP*
Lesat.0082s0198.1	Lsativum_15747	Lsativum	8	2.8e-45	SCOOP40-cluster	WTPASRSCGASHA	13	IVWTPASRSCGASHA	15	MGSKRSTQFFALLLSLLMLIFTLSTQVRVVEATSRKLANGRPIVWTPASRSCGASHASWKKNRRPCRRPTPRTAPASYKSP*
Lesat.0082s0201.1	Lsativum_44088	Lsativum	8	3.7e-20	SCOOP40-cluster	NVPPSQRCGT	10	IRNVPPSQRCGT	12	MIKTKEMGSKTSSNMVSLLLSLLILILATSSQVRIVEATSRKLAIVRPIRNVPPSQRCGTKKSRNPCKAPPRT*
Lesat.0082s0199.1	Lsativum_4846	Lsativum	8	3.9e-28	SCOOP40-cluster	YHRPSKPCGASPA	13	IIYHRPSKPCGASPA	15	MGSKTSSSHLIALLLSLLILILAISSQVRVVEARNLKAVRVTPIIYHRPSKPCGASPASWNKNPKKPCRRPPRTYPASHNSP*
Lesat.0082s0200.1	Lsativum_5775	Lsativum	8	5.6e-21	SCOOP40-cluster	NSFPTSQTCGDSPA	14	ILNSFPTSQTCGDSPA	16	MIKLKKMGSKTSSSHLIALLLSLLILILAISSQLRVVEARKGKVATGRRILNSFPTSQTCGDSPASKKKGRNPCKGPPRT*
Mamar.0070s0036.1	Mmaritima_14412	Mmaritima	8	5.9e-46	SCOOP40-cluster	WTPASKSCGASHA	13	IVWTPASKSCGASHA	15	MGSKTSSHIVALLLTLLFLIFTITSQVRVVEATSRMLANGKPIVWTPASKSCGASHASWKKYRRPCKRPPRTAPASYNSP*
Mamar.0070s0035.1	Mmaritima_14803	Mmaritima	8	8.7e-28	SCOOP40-cluster	WTPGSKSCGASPA	13	IIWTPGSKSCGASPA	15	MGSKVALVLSLLITIFVLSSQVGVVEATTRKLMTTGRPIIWTPGSKSCGASPASWTNIPRRCKRPPRYVPVSTQSP*
Myper.0016s1009.1	Mperfoliatum_9486	Mperfoliatum	8	7.1e-45	SCOOP40-cluster	YTPSSRSCGASHA	13	IVYTPSSRSCGASHA	15	MGPKTPHMVALILSLLILIFTLSSQIRVVEATSRKLASGRTIVYTPSSRSCGASHATWKKKKTRGPCRRPPRTAPASYQSP*
Roisl.0213s0861.1	Rislandica_29708	Rislandica	8	2.4e-41	SCOOP40-cluster	WTPGSRSCGALHA	13	IVWTPGSRSCGALHA	15	MGSKISSHVLALLLSLLILIFTLSSQVRVVKATSRKLANGRPIVWTPGSRSCGALHASWRKNRHRRPCKRPPRSAPVSFNSP*
Roisl.0075s0066.1	Rislandica_3879	Rislandica	8	8.3e-06	NA	NA	NA	NA	NA	MIMKKTTKAFLLLSLLHILLCLSFQVRVTEARLRHHQGGVLICIRPSPTCGGGGGQVPQRNYKPCKPIPRPPPSDC*
Sialb.0044s0080.1	Salba_6295	Salba	8	7.5e-44	SCOOP40-cluster	YTPSSRSCGATHA	13	IVYTPSSRSCGATHA	15	MGPKTSHKVALLLSLLLLTLTLSSQVRVIEATSRKLASGRTIVYTPSSRSCGATHATWKKKKRGPCRRPPRTAPASYQSP*
Stapi.8860s0002.1	Spinnata_26530	Spinnata	8	6e-37	SCOOP40-cluster	YTPSSRSCGASHA	13	TVYTPSSRSCGASHA	15	MSQKTSNMTVLRLSLLILIFTFSSQVGVVEATSRKLASGKTTVYTPSSRSCGASHATWKKKRGRPCRRPPRTAPAFFPTWCILKSYHDT*
Thlar.0294s0051.1	Tarvense_27368	Tarvense	8	9.4e-07	NA	NA	NA	NA	NA	MKVYINIHYWSMTLERETKQIMKKTTTQAFLLLSLLLILLVGLSYQVRVTEARFRNLGEARMATFPPPQCGASPRASHVMATMKRPCKSVRRRRRPPHIN*
Thlar.0021s1099.1	Tarvense_29000	Tarvense	8	3.3e-06	NA	NA	NA	NA	NA	MKKTTKTLLLLSLLHILLCLSFQVHVTEARLRHLGKAAMICTRPPPPCGDSPSTSGATGKNDKPCRPIPRPPPPYHCSMHKG*
KFK34523	Aalpina_7023	Aalpina	10	4.6e-06	NA	NA	NA	NA	NA	MKKTSQAFLLLSLLYILLCLSSQVRVTEARFRHLGEDQSRIPRKPSICIRPSPPCRAPLGSRSIKPCLTVPRPPRGDRCSTPNH
Araha.0993s0003.1	Ahalleri_14621	Ahalleri	10	1.2e-28	SCOOP13-16-cluster	YVPPSKSRRGKGP	13	NA	NA	MATKISHLVSLLLSLLLLLLFISSQVGFTEAQRDQSIKTPSPPIPPPPPRFYVPPSKSRRGKGP*
Araha.3111s0001.1	Ahalleri_4431	Ahalleri	10	5.4e-34	SCOOP13-16-cluster	YLPPSKSRKGKGP	13	NA	NA	MATKASHLVVFLLSLLLLLLLISFQVGVADAKRNKRQDQLLDYPRPPTAPIYLPPSKSRKGKGP*
Alyli.0137s0092.1	Alinifolium_15223	Alinifolium	10	4e-29	SCOOP13-16-cluster	YLPPSKSRKGKGP	13	NA	NA	MATKTSNLIVILLSLLLQLLLISSQVGVAEAANRNPRHGLRLDSSRPPTSPIYLPPSKSRKGKGP*
Alyli.0197s0001.1	Alinifolium_21043	Alinifolium	10	3.9e-16	SCOOP13-16-cluster	HVPSSSSRRGDHP	13	NA	NA	MATKKSHFVSLLMSMLLLLFVSSQVGVTEARYSPRFSSPPPPAPRYHVPSSSSRRGDHP*
Alyli.0344s0037.1	Alinifolium_29242	Alinifolium	10	4e-29	SCOOP13-16-cluster	YLPPSKSRKGKGP	13	NA	NA	MATKTSNLIVILLSLLLQLLLISSQVGVAEAANRNPRHGLRLDSSRPPTSPIYLPPSKSRKGKGP*
Alyli.0571s0097.1	Alinifolium_31541	Alinifolium	10	6.4e-16	SCOOP13-16-cluster	YLPVSKTSTGD	11	NA	NA	MATKTSHFVSLLLSMILLLLFVSFQVGFTEARGFHYPPTPPPPTGTYYLPVSKTSTGD*
Alyli.0103s0162.1	Alinifolium_34864	Alinifolium	10	6.4e-16	SCOOP13-16-cluster	YLPVSKTSTGD	11	NA	NA	MATKTSHFVSLLLSMILLLLFVSFQVGFTEARGFHYPPTPPPPTGTYYLPVSKTSTGD*
Alyli.0027s0121.1	Alinifolium_39545	Alinifolium	10	2.1e-14	SCOOP13-16-cluster	HVPASRSKRGDHP	13	NA	NA	MATKKSHFVSLLMYMLLLLFVSSQVGVTEARYYRIPRYFTPPPPQYHVPASRSKRGDHP*
Alyli.0571s0098.1	Alinifolium_3990	Alinifolium	10	6.9e-24	SCOOP13-16-cluster	YTPPSTSCKGSGS	13	NA	NA	MATKTSHLVSLLLSMLFLLLFVSSQVGFTEARRYRPRKPRAPPPPCYYTPPSTSCKGSGS*
Alyli.0103s0161.1	Alinifolium_42462	Alinifolium	10	6.9e-24	SCOOP13-16-cluster	YTPPSTSCKGSGS	13	NA	NA	MATKTSHLVSLLLSMLFLLLFVSSQVGFTEARRYRPRKPRAPPPPCYYTPPSTSCKGSGS*
AL1G36440.t1	Alyrata_9268	Alyrata	10	1.9e-33	SCOOP13-16-cluster	YLPPSKSRKGKGP	13	NA	NA	MATKASNLVVFLLSLLLLLLLISFQVGVADAKRNKRHDQLLDYPRPPTAPIYLPPSKSRKGKGP*
AT5G36907.1	Athaliana_19911	Athaliana	10	8.4e-27	SCOOP16	YVPPSKSRRGKGP	13	NA	NA	MATKISHLVSLLLSLLLLLLFISSQVGFTEAKRDERKKMSSPPIPSPLIPSPPIPPPPPRFYVPPSKSRRGKGP*
AT1G22885.2	Athaliana_9770	Athaliana	10	3.3e-30	SCOOP13	YLPPSKSRKGKGP	13	NA	NA	MATKASNLVVFLLSLLLLFLLISFQVGVADATRNKPGQGQEQRVDYDYPRPPTAPIYLPPSKSRKGKGP*
CDX91869	Bnapus_61207	Bnapus	10	2.3e-12	SCOOP13-16-cluster	YTPPSKSPRGGGP	13	NA	NA	MATKSSSLVSLVLSLILLQLFVSQVCLTEAIRIPRRISPSRRPTPPSRPPPPPPHHYYTPPSKSPRGGGP
CDY04775	Bnapus_9680	Bnapus	10	4.1e-30	SCOOP13-16-cluster	YLPPSKSRRGRGP	13	NA	NA	MATTNTPHIVGFVLSLLLLLLLMSFQVKVTEAKRNLRQERLQESPLPPTSPIYLPPSKSRRGRGP
Brara.C02871.1	Brapa_12310	Brapa	10	5.6e-19	SCOOP13-16-cluster	YTPPSRSPRGGGP	13	NA	NA	MGNVTNWTIMATKSSSLVSLVLSLILLQLFVSSQVCLTEARRIPRRISPSRRPPPPSRPPPPRYYTPPSRSPRGGGP*
Brara.K01896.1	Brapa_2130	Brapa	10	7.1e-17	SCOOP13-16-cluster	YFPPSKSRKGRGP	13	NA	NA	MVTQTSRTVYLLSYMLLLLLFISSQVGVCEAIRYERPKSSPCPPSYPMSYPPPGPPSIYFPPSKSRKGRGP*
Brara.I03281.1	Brapa_27220	Brapa	10	3.8e-30	SCOOP13-16-cluster	YLPPSKSRRGRGP	13	NA	NA	MATTETPHIVGYVLSLLLLILLISFQVKVAEAKRHLRQERLLESPLPPTAPMYLPPSKSRRGRGP*
Bostr.9638s0013.1	Bstricta_20269	Bstricta	10	8.3e-29	SCOOP13-16-cluster	YVPPSKSCRGKGP	13	NA	NA	MATKTSHLVSLLLSLLLLLLFVSSQVGFTEAKRHLRKKSPPPPPHCFYVPPSKSCRGKGP*
Bostr.12659s0144.1	Bstricta_23382	Bstricta	10	9.2e-33	SCOOP13-16-cluster	YLPPSKSRKGKGP	13	NA	NA	MATKISHLVVFLLSLLLLLLLIFFQVGVADAKRNQRQEQSLDYRSPPNAPIYLPPSKSRKGKGP*
Bostr.9638s0005.1	Bstricta_3191	Bstricta	10	3.2e-27	SCOOP13-16-cluster	YVPPSKSRRGKGP	13	NA	NA	MATKTSHLVSRLLSLLLLLLFVSSQVGFTEAKRDQRKKSPSPPIPPPPPRFYVPPPPQFYVPPSKSRRGKGP*
Caamp.0068s0037.1	Camplexicaulis_20234	Camplexicaulis	10	3.2e-21	SCOOP13-16-cluster	YVPPSRSRRGQGP	13	NA	NA	MATKSSRLVSLILSLILLLLFVSSQVCLTEAQRKMSPSPPMRPPPPRFYVPPSRSRRGQGP*
Caamp.0097s0882.1	Camplexicaulis_2354	Camplexicaulis	10	1.4e-19	SCOOP13-16-cluster	YVPPSKSRRGKGP	13	NA	NA	MATKSSGLVSLVLSFILMLLFVSSHVCLTEAKRSQRKMSPSPPVYVPPSKSRRGKGP*
Caamp.1033s0126.1	Camplexicaulis_33931	Camplexicaulis	10	5.5e-32	SCOOP13-16-cluster	YLPPSKSRRGKGP	13	NA	NA	MANKTPHLVGFVLSLLLLLLLISFQVKVAEAKRNLGQERRLESPSPPTAPIYLPPSKSRRGKGP*
Cagra.6019s0006.1	Cgrandiflora_5604	Cgrandiflora	10	1e-15	SCOOP13-16-cluster	YVPPSTSCRGGGG	13	NA	NA	MAPKKSHLVSLLFFVLLLLLFISFQVGFTEARRRYPRPPPPHCYYVPPSTSCRGGGGK*
Cagra.0114s0015.1	Cgrandiflora_8111	Cgrandiflora	10	6.2e-31	SCOOP13-16-cluster	YLPPSKSRKGKGP	13	NA	NA	MATKISQLVLFLLSLLLLVSLIFSQVGVADAKRNQRQEQRLDYGRPPTAPIYLPPSKSRKGKGP*
Crahi.0063s0087.1	Chispanica_18554	Chispanica	10	4.2e-31	SCOOP13-16-cluster	YLPPSKSRRGRGP	13	NA	NA	MATTKTPHIVGFVLSLLLMLLLIFFQVKVAEAKRNLRQERLLESPLPPTAPIYLPPSKSRRGRGP*
Camar.0672s0020.1	Cmaritima_36529	Cmaritima	10	3e-29	SCOOP13-16-cluster	YLPPSKSRRGRGP	13	NA	NA	MATTKTPHVVGYYVLSLLLLILSISFQVKVTEAKRNLRQERLLESPLPPTAPIYLPPSKSRRGRGP*
Camar.8670s0002.1	Cmaritima_38644	Cmaritima	10	3e-29	SCOOP13-16-cluster	YLPPSKSRRGRGP	13	NA	NA	MATTKTPHVVGYYVLSLLLLILSISFQVKVTEAKRNLRQERLLESPLPPTAPIYLPPSKSRRGRGP*
Carub.0001s2240.2	Crubella_20722	Crubella	10	5.4e-32	SCOOP13-16-cluster	YLPPSKSRKGKGP	13	NA	NA	MATKISQLVVFLLSLLLLLSLIFSQVGVADAKRNQRQEQRLDYGRPPTAPIYLPPSKSRKGKGP*
Carub.0005s1921.1	Crubella_8310	Crubella	10	1.3e-06	NA	NA	NA	NA	NA	MKMKKITTQAFLVLCLLLILLYLSFEVRVAEARRRHLVMVPKTQICTKPPPPCGASPSGSQVTGQMDKSGCKTIPRPPRGYLQCSQQKG*
Csa18g020490.1	Csativa_79894	Csativa	10	6.7e-25	SCOOP13-16-cluster	YVPPSKSRRGHGP	13	NA	NA	MATKKSHLVSLIFSVLLLLLCISSQVGFTEARRYQRIIKSPPPPTPRFYVPPSKSRRGHGP
Clevi.0004s2382.1	Cviolacea_11692	Cviolacea	10	6.1e-09	NA	NA	NA	NA	NA	MAMKASNIIALLLSLLLLLLCLSSHVGVVEAEHRKLGIIGAPSSTSPKGGGKRPPEIMDKRPTPFSKNSHAATHKSTLP*
Desop.0085s0001.1	Dsophioides_10430	Dsophioides	10	6.9e-24	SCOOP13-16-cluster	YTPPSTSCKGSGS	13	NA	NA	MATKTSHLVSLLLSMLFLLLFVSSQVGFTEARRYRPRKPRAPPPPCYYTPPSTSCKGSGS*
Desop.0021s0129.1	Dsophioides_7939	Dsophioides	10	4e-29	SCOOP13-16-cluster	YLPPSKSRKGKGP	13	NA	NA	MATKTSNLIVILLSLLLQLLLISSQVGVAEAANRNPRHGLRLDSSRPPTSPIYLPPSKSRKGKGP*
Distr.0002s225600.1	Dstrictus_19645	Dstrictus	10	8.1e-18	SCOOP13-16-cluster	YVPPSRSRRGSGP	13	NA	NA	MATKTLHLFSLLLMSLVLLLLSVSSQVADARSTRYQRKRTPSPFLPPPPPRFYVPPSRSRRGSGP*
Thhalv10019374m	Esalsugineum_127	Esalsugineum	10	7.8e-06	NA	NA	NA	NA	NA	MNKKTKASLLLCLVLVLLCLSIQVHVTEARHLGDGQKIDSDADPPMHMPVFRSPPCGSNIGSQIMAQSEEPCRQISRPLNPRKGKIPKPHAARVN*
Eusyr.0009s0310.1	Esyriacum_10398	Esyriacum	10	2.2e-28	SCOOP13-16-cluster	YMPPSKSRREKEP	13	NA	NA	MATKTSYLVIFLLSLLIPLLMISFQVGVAEAAKPNDRQERSLESIRPPTAPIYMPPSKSRREKEP*
Eusyr.0123s0702.1	Esyriacum_3938	Esyriacum	10	6.5e-16	SCOOP13-16-cluster	YVPPSKSRRGKGA	13	NA	NA	MATKRTHSISLLLSLILLLLSVSSEVGLAQSTSDQRITSTSPPVPPPSPFLRPPPPRFYVPPSKSRRGKGA*
Eruve.0561s0006.1	Evesicaria_10615	Evesicaria	10	4.5e-16	SCOOP13-16-cluster	YFPPSKSRRGRGP	13	NA	NA	MVTETSRTDYHILSMLLLLLFISSQVGVVEAIRYTRPKSSPNPPSYPMFYPPPGPPSIYFPPSKSRRGRGP*
Eruve.1253s0003.1	Evesicaria_38915	Evesicaria	10	9.4e-10	SCOOP13-16-cluster	YTPPTRSPAGDLSQ	14	NA	NA	MSLFRQLGLDRQQAIYTPPTRSPAGDLSQLGLDRQQAIYTPPTRSPAGDLSQLGLDRQQAIYTPPTRSPAGDLSQLGLDRQQAIYTPPTRSPAGDLSQLGLDRQQAIYTPPTRSPAGDLSQLGLDRQQAIYTPPTRSPAGDLSQLGLDRQQAIYTPPTRSPAGDLSQLGLDRQQAIYTPPTRSPAGDLSQLGLDRQQAIYTPPTRSPAGDLSQLGLDRQQAIYTPPTRSPAGDLSQLGLDRQQAIYTPPTRSPAGDLSQLGLDRQQAIYTPSTRSPAGDLSQLGLDRQQAI*
Eruve.5613s0001.1	Evesicaria_51204	Evesicaria	10	6.9e-15	SCOOP13-16-cluster	YTPPSKSPRGGGP	13	NA	NA	MAFRNDNVTNWTIMATKSSTLVSLALSLIILQLFFFSQVCLTEAIPIPRGISPSRPMRPPPPRYYTPPSKSPRGGGP*
Eruve.0901s0002.1	Evesicaria_74152	Evesicaria	10	3.3e-15	SCOOP13-16-cluster	YTPPSKSPRGGGP	13	NA	NA	MAFRNDNVTNWTIMATKSSTLVSLALSLIILQLFFFSQVCLTEAIPIPRKISPSRPMRPPPPRYYTPPSKSPRGGGP*
Eruve.0047s0158.1	Evesicaria_76532	Evesicaria	10	3.6e-27	SCOOP13-16-cluster	YVPPSKSRRGRGP	13	NA	NA	MATTKTPQLVGFVLSLLLLILLISFQVKVTDGKRNLRQERVLESPSPLPPTAPMYVPPSKSRRGRGP*
Eruve.2317s0003.1	Evesicaria_79927	Evesicaria	10	5.1e-16	SCOOP13-16-cluster	YFPPSKSRRGRGP	13	NA	NA	MVTQTSRTDYHILSMLLLLLFISSQVGVVEAIRYTRPKSSPNPPSYPMFYPPPGPPSIYFPPSKSRRGRGP*
Eruve.1079s0010.1	Evesicaria_82768	Evesicaria	10	1.2e-06	NA	NA	NA	NA	NA	MKKTTKAFLLLLSLLHILLCISSQVRVTEARLHNTGIRRCARPPPPCGDESMGKNQVTGQKDKPCKTIPRPPPRCS*
Ibeam.2419s0014.1	Iamara_16573	Iamara	10	7.6e-28	SCOOP13-16-cluster	YVPPSKTRRGKGP	13	NA	NA	MATKQSRLVGCLISLLLLLLMIFFQVGVTEAAKLNQRQGRRLESPLPPTAPMYVPPSKTRRGKGP*
Ibeam.0454s0013.1	Iamara_41820	Iamara	10	8.1e-06	SCOOP13-16-cluster	GAPPSHSKGGGKP	13	NA	NA	MKMKKVTHVFVLLCLLHILINLTYQVDVTEARLLYHGEKVVNPQIITRPSPPCGAPPSHSKGGGKPRTTKSCRIVPRSPPKN*
Ibeam.1410s0004.1	Iamara_4206	Iamara	10	5.8e-24	SCOOP13-16-cluster	NLPPSRSRKGKGP	13	NA	NA	MATKTSHLVAFLLSMFLLIFMISFRVGVIEAAKHNQRQDRPPTAPINLPPSRSRKGKGP*
Isati.1824s0013.1	Itinctoria_101811	Itinctoria	10	1.1e-31	SCOOP13-16-cluster	YLPPSKSRRGKGP	13	NA	NA	MATKTSRLLGFVLSLLLMLLLISFQVGVTEAKRSLRQERRLEPRLPPTAPIYLPPSKSRRGKGP*
Isati.1824s0014.1	Itinctoria_1346	Itinctoria	10	1.4e-13	SCOOP13-16-cluster	PSNSCGGQGP	10	NA	NA	MATRVSHLVRLVLSFFLLLLLISFQVGVTQARTPRIKRPRVRCRSGESRSDTPPSNSCGGQGP*
Isati.0464s0036.1	Itinctoria_17013	Itinctoria	10	7.6e-06	NA	NA	NA	NA	NA	MKKIIQGFLLLTLVHIILCVSLQVGVTEARFRHLGVGKRTLMISVRPSPPCGTPPARGSGEPPHKRRPIKPCRLVPPRPPRRP*
Isati.3176s0009.1	Itinctoria_26079	Itinctoria	10	6.6e-34	SCOOP13-16-cluster	YLPPSKSRRGKGP	13	NA	NA	MATKTSHLLGFVLSLLLLLLLISFQVGVTEAKRNLRDQERRLEPRLPPTAPIYLPPSKSRRGKGP*
Isati.1020s0009.1	Itinctoria_31497	Itinctoria	10	7.7e-18	SCOOP13-16-cluster	YVAPSRSRRGRGQ	13	NA	NA	MVTTKSSRLVSLVLSLVLLLLVVSSQVRLTEAKRSHRKMKSPSPPMPPPPSPPRVYTPPPPRYYVAPSRSRRGRGQ*
Isati.3176s0008.1	Itinctoria_37532	Itinctoria	10	1.2e-16	SCOOP13-16-cluster	HFPPSRSCRTGGG	13	NA	NA	MATRTSHLVRLVLSFFLLLLLISFQVGVTQASRPRSRRSPPPRIRCDPGESRSHFPPSRSCRTGGG*
Isati.3225s0003.1	Itinctoria_41295	Itinctoria	10	3.8e-32	SCOOP13-16-cluster	YLPPSKSRRGKGP	13	NA	NA	MATKTSRLLGFVLSLLLLLLLISFQVGVTEAKRNLRQERRLEPLLPPTAPIYLPPSKSRRGKGP*
Isati.0691s0011.1	Itinctoria_43106	Itinctoria	10	2.8e-19	SCOOP13-16-cluster	YVAPSRSRRGKGP	13	NA	NA	MATKSSRLVSLVLSLILVLLFVSSQVSLTEAKRSHRKMMPPSPPMPPPPPRVYATPPPRYYVAPSRSRRGKGP*
Isati.1042s0002.1	Itinctoria_52159	Itinctoria	10	8.8e-18	SCOOP13-16-cluster	YVAPSRSRRGRGQ	13	NA	NA	MATKSSRLVSLVLSLILVLLFVSSQVSLTEAKRSHRKMMPPSPPMPPPPPPPRVYATPPPRYYVAPSRSRRGRGQ*
Isati.1775s0017.1	Itinctoria_53009	Itinctoria	10	1.1e-31	SCOOP13-16-cluster	YLPPSKSRRGKGP	13	NA	NA	MATKTSRLLGFVLSLLLMLLLISFQVGVTEAKRSLRQERRLEPRLPPTAPIYLPPSKSRRGKGP*
Isati.1775s0016.1	Itinctoria_74963	Itinctoria	10	1.1e-13	SCOOP13-16-cluster	FRPPSKTCGGKGS	13	NA	NA	MSLVIYGMRESRGFTLINIMATRTSHLVRLVLSFFLLLLLISFQVGVTQARRPRRCTSGEERSFRPPSKTCGGKGS*
Isati.3225s0004.1	Itinctoria_82279	Itinctoria	10	3.8e-14	SCOOP13-16-cluster	PSNSCGGQGP	10	NA	NA	MATRTSHLVRLVLSFFLLLLLISFQVGVTQARTPRIKRPRVRCRSGESRSDTPPSNSCGGQGP*
Isati.0695s0025.1	Itinctoria_853	Itinctoria	10	7.6e-06	NA	NA	NA	NA	NA	MKKIIQGFLLLTLVHIILCVSLQVGVTEARFRHLGVGKRTLMISVRPSPPCGTPPARGSGEPPHKRRPIKPCRLVPPRPPRRP*
Isati.1042s0005.1	Itinctoria_87936	Itinctoria	10	3.4e-09	SCOOP13-16-cluster	TEKASKNNRRNRVK	14	NA	NA	MATTKSSRLVSLVPSLVLLLLFVSSQVRLTEAKRSHQTVKKPATPKTSPCDCERVSTHTPSEELKNTEKASKNNRRNRVKCRAS*
Isati.1020s0005.1	Itinctoria_89973	Itinctoria	10	9.3e-18	SCOOP13-16-cluster	YVAPSRSRRGRGQ	13	NA	NA	MATKSSRLVSLVLSLILVLLFVSSQVSLTEAKRYHRKMMPPSPPMPPPPPPPRVYATPPPRYYVAPSRSRRGRGQ*
Luann.0116s0031.1	Lannua_11071	Lannua	10	1.3e-06	SCOOP13-16-cluster	FAQSSRSRKGKGP	13	NA	NA	MATKTLRIVSLLSLIFLVLFVSSNLELADAIRYQRKTLHRIFAQSSRSRKGKGP*
Luann.0055s0039.1	Lannua_23113	Lannua	10	4.6e-27	SCOOP13-16-cluster	YVPPSKSRRGKGP	13	NA	NA	MTTKTSQIVSLLLSLILLILFISSQVGFAEAQRDLRIESPSPPIPPPPPRFYVPPSKSRRGKGP*
Luann.0055s0036.1	Lannua_27012	Lannua	10	5.3e-21	SCOOP13-16-cluster	YFPPSKSRRGKGP	13	NA	NA	MAAKTSLYLLFSLLLLLLCISSQVGVTEAIRNKRQKPLLSPPSHAPSYPPPGPPFIYFPPSKSRRGKGP*
Luann.0062s0125.1	Lannua_29225	Lannua	10	1.2e-28	SCOOP13-16-cluster	YLPPSKSRRGKGQ	13	NA	NA	MGTKKTHLVVFLLSMLLLLLVISFQVGVAEAAKRSQRLEQRLEPPRPPTAPIYLPPSKSRRGKGQ*
Lesat.0012s0063.1	Lsativum_11009	Lsativum	10	3.6e-14	SCOOP13-16-cluster	YVPPSKSPRGGIGR	14	NA	NA	MVSKTSNLTSRLLSLLLLVLFVSSQVGFTDSISFQVGFTDARYRFPPRRVPRYPRYRRSTPPPPRYYVPPSKSPRGGIGR*
Lesat.0013s0527.1	Lsativum_16150	Lsativum	10	1.1e-22	SCOOP13-16-cluster	YLPPSKSPKGKGP	13	NA	NA	MATKTSNLVVFLLSLLLLSFICFQVGIAEAARNKLTGQQQQSGYPRKSPIYLPPSKSPKGKGP*
Lesat.0037s0079.1	Lsativum_1755	Lsativum	10	8.3e-22	SCOOP13-16-cluster	YVPPSRSRRGSGP	13	NA	NA	MASKTSNLVSLIMCLFVLLLCVSSQLGSTERQRIPSKKSPSLPIPPPPPRMYVPPSRSRRGSGP*
Lesat.0153s0002.1	Lsativum_25713	Lsativum	10	1.3e-12	SCOOP13-16-cluster	EAHPSKSRPGKGS	13	NA	NA	MTSKTSNLVSLLLSLFLFLLFISSQVGFTEAQRVPGITLKSTRISGNRRILNIEAHPSKSRPGKGS*
Lesat.0133s0067.1	Lsativum_5918	Lsativum	10	2.7e-11	NA	NA	NA	NA	NA	MASKTSNLVYLLMSLFVLLLCVSSKLGFTESQRIPSIKSRSQPIRRLVPPIRGPLPPLRP*
Mamar.0087s0152.1	Mmaritima_13128	Mmaritima	10	1.2e-28	SCOOP13-16-cluster	YLPPSKSRKGKGP	13	NA	NA	MATKISHLVVFLLSLLLLLSSISFQVGVAEAAKRNQREGLRLDRPPTSPIYLPPSKSRKGKGP*
Myper.0002s1325.1	Mperfoliatum_18687	Mperfoliatum	10	6.8e-33	SCOOP13-16-cluster	YVPPSKSRRGKGP	13	NA	NA	MATKTSHILGFVLSLLLLLLLISFQVGVTEAKRNLRQERRLESLLPPTAPIYVPPSKSRRGKGP*
Myper.0025s0159.1	Mperfoliatum_22754	Mperfoliatum	10	2.3e-14	SCOOP13-16-cluster	YFPPSKSRRGKGP	13	NA	NA	MATKTLNILFFSLCFNNGYKDIKYSLLFLFASTMATKTSHISFLLSLLLLSLSFSPQVRATHRILGQKSVSYPPPGPPYIYFPPSKSRRGKGP*
Myper.0030s0208.1	Mperfoliatum_25362	Mperfoliatum	10	1.6e-11	SCOOP13-16-cluster	LLCSSFSPPGKGS	13	NA	NA	MATRTSNLVSFVLSLLLLLLLISFQVGDTEAARRSPPPPRKCPGDGEERILLCSSFSPPGKGS*
Myper.0002s1324.1	Mperfoliatum_3832	Mperfoliatum	10	5.1e-11	SCOOP13-16-cluster	RTPPSGSCGDGIG	13	NA	NA	MATRTSHLVRLVLSLFLLLLLISFQVGVTQARLMRCCGGNPSCSRTPPSGSCGDGIG*
Myper.0025s0161.1	Mperfoliatum_9106	Mperfoliatum	10	4.2e-20	SCOOP13-16-cluster	YVPPSRSRRGKGQ	13	NA	NA	MATKSSRLVSLVLSLILLLLFASSQVGLTEAKRSHRKMMPPSPPMPPPPSPPRVYAPPPPRFYVPPSRSRRGKGQ*
Roisl.0191s0123.1	Rislandica_21171	Rislandica	10	4.4e-27	SCOOP13-16-cluster	YLPPSKSRKGKGP	13	NA	NA	MATKVSHLVVFLLSLFLLLLLISFQVGVAEATRNPYQGRSLYIPRKSPIYLPPSKSRKGKGP*
Roisl.0036s0013.1	Rislandica_21774	Rislandica	10	1.8e-13	SCOOP13-16-cluster	YIPCSKSGRGPGQ	13	NA	NA	MATKISHLVSFLLSFILMLFFVTSQVGLTEAIYTDQRQIGGPSNPQRGRYNPGPCRSRPSPGSPYIPCSKSGRGPGQ*
Roisl.0008s0101.1	Rislandica_6036	Rislandica	10	2.3e-25	SCOOP13-16-cluster	YVPPSKSRKGKGP	13	NA	NA	MATKTSHLVSLLSLILLLLFVSSHVGLADAKRYQGKSLSPPIPPPPPRMYVPPSKSRKGKGP*
Sialb.0038s0103.1	Salba_14287	Salba	10	1.5e-16	SCOOP13-16-cluster	YTPPSLSPRGGGP	13	NA	NA	MIHLLSIYMDLVFRNGNVTNWTIMATKSSRLVSLVLSLILLQLFVSSQVCLTEAIQISRRISPSRPMPSPSRPPPPRYYTPPSLSPRGGGP*
Sialb.0912s0011.1	Salba_17459	Salba	10	2.7e-29	SCOOP13-16-cluster	YLPPSKSPRGRGP	13	NA	NA	MATTKIPNIVGFILSFLLVLLLISFQAGVSEAKRNLRQERLMESPLPPTAPIYLPPSKSPRGRGP*
Sialb.0912s0013.1	Salba_21065	Salba	10	5.4e-26	SCOOP13-16-cluster	YLPPSRSRRGKGP	13	NA	NA	MASHLVCVVLSMLILLLLISFKAGVAEAKRNIRQERRLESPLPPTAPMYLPPSRSRRGKGPLAKTLFQK*
Sialb.0039s0149.1	Salba_2699	Salba	10	2.7e-29	SCOOP13-16-cluster	YLPPSKSPRGRGP	13	NA	NA	MATTKIPNIVGFILSFLLVLLLISFQAGVSEAKRNLRQERLMESPLPPTAPIYLPPSKSPRGRGP*
Sialb.0015s0158.1	Salba_29531	Salba	10	1.1e-20	SCOOP13-16-cluster	YFPPSKSRRGRGP	13	NA	NA	MVTQTSHTVYLILSMLLLRLFISSQVGVVEAIRYTRPKSSSNPPSYPMSYPPPGPPSIYFPPSKSRRGRGP*
Sialb.0021s0142.1	Salba_47226	Salba	10	3.8e-24	SCOOP13-16-cluster	YVPSSKSRRGKGT	13	NA	NA	MATKISNSVALLLSLFLLLLFVSSQVGVAEAKRNYRNMSPHKPPPIYVPSSKSRRGKGT*
Sialb.0039s0152.1	Salba_9354	Salba	10	1.6e-25	SCOOP13-16-cluster	YLPPSRSRRGKGP	13	NA	NA	MASHLVCVVLSMLILLLLISFKAGVAEAKRNISQERRLESPLPPTAPMYLPPSRSRRGKGP*
Sp7g05600.1	Sparvula_7803	Sparvula	10	2.1e-23	SCOOP13-16-cluster	YVPPSKSRRGKGQ	13	NA	NA	MATKSSRLVSLLLSLILLLLFVSSQVCLTEAKRSKGKMSPSPPMRPPPPRYYVPPSKSRRGKGQ*
Sp6g15080.1	Sparvula_8426	Sparvula	10	8.2e-23	SCOOP13-16-cluster	YVPPSKSGKGKGT	13	NA	NA	MATKISNSVKLLLSLFLLLLFASCQVGVAEAKRHQRNKLQLPPISRVLHQIYVPPSKSGKGKGT*
Stapi.1393s0003.1	Spinnata_10436	Spinnata	10	3.7e-23	SCOOP13-16-cluster	YFPPSKSRRGKGP	13	NA	NA	MATKTPHTVYLLPCLLVLLLFISSQVGVVEAIRYERQKSLSYPPPGPPSIYFPPSKSRRGKGP*
Stapi.7614s0004.1	Spinnata_20681	Spinnata	10	1.4e-29	SCOOP13-16-cluster	YLPPSKSPRGKGP	13	NA	NA	MATSHLVGFVLSLLLLLLLNSFQVGVAEANRNLRQERRLESPRPPTAPIYLPPSKSPRGKGP*
Stapi.1393s0002.1	Spinnata_21887	Spinnata	10	2.6e-23	SCOOP13-16-cluster	YVPPSRSRRGQGP	13	NA	NA	MTNWTIMATKSSRLVSLVLSLILLLLFVSSQVCLTEAQRSQRKMSPSPPMRPPPPRFYVPPSRSRRGQGP*
Stapi.2760s0008.1	Spinnata_22325	Spinnata	10	1.4e-21	NA	NA	NA	NA	NA	MANKTPHVVGFVLSLLLLLLLISFQVKVAEAKRNLGQERRLESPLPPTAPIYDYVGP*
Stapi.3910s0001.1	Spinnata_52705	Spinnata	10	2.2e-21	NA	NA	NA	NA	NA	MANKTPHVVGFVLSLLLLLLLISFQVKVAEAKRNLGQERRLESPLPPTAPIYDHVGP*
Thlar.0061s0047.1	Tarvense_18765	Tarvense	10	5.2e-12	NA	NA	NA	NA	NA	MATKTSSQIYVLPSLLLLLLLISSQVGVTEAIRYERQKLPYPPWYRPVSYPPPGPPLFIFRLLNRQEEEVHKLTKKADVLQTYPDTILKISKSKVFIT*
Thlar.0061s0045.1	Tarvense_21675	Tarvense	10	2.7e-28	SCOOP13-16-cluster	YVPPSKSRRGKGP	13	NA	NA	MATKTSHLVSLVLSLILLLLFVSSQVGLAEAKRYQRKMSPSPPMPPPPPRFYVPPSKSRRGKGP*
Araha.21908s0006.1	Ahalleri_11808	Ahalleri	11	2.4e-46	SCOOP37-38-39-cluster	YTPPSSSCGGSPA	13	IVYTPPSSSCGGSPA	15	MTKKKMGLKSPNIAAFVLPMLLILFTISSQVEVVESTGRKLSWGFNGAPIVYTPPSSSCGGSPAATMASEWMPNRPCRRSRPPGTNIPVSQSP*
Araha.21908s0003.1	Ahalleri_14639	Ahalleri	11	9.7e-41	SCOOP37-38-39-cluster	YTPPSRSCGTSPA	13	IVYTPPSRSCGTSPA	15	MKKKRNEREMGSKSPNISALVLPLLILFTLSSQLEVVECTGRKLLWGFSGTPIVYTPPSRSCGTSPAVFTSKWRRPRPCRLPPGSYIPASDQSP*
Araha.38511s0001.1	Ahalleri_248	Ahalleri	11	2e-43	SCOOP37-38-39-cluster	YTPPSRSCGTSPA	13	IVYTPPSRSCGTSPA	15	MTKTTIKEEMGSKSPNIAALVLPLLLILFTLSSQLEVVESTGRKLSWGFSGTPIVYTPPSRSCGTSPAVFTSTWRRPRPCRLPPGNYIPASDQSP*
Araha.21908s0004.1	Ahalleri_2627	Ahalleri	11	4.3e-44	SCOOP37-38-39-cluster	WTPHSNSCGSSPA	13	IVWTPHSNSCGSSPA	15	MGLKSANIVALVLPLLLILFTLSSQVDVVESTGRKLAFWGNPIVWTPHSNSCGSSPASVFSSSKWTTGQPCRRSRPPGTNIPVSDQSP*
Alyli.0248s0023.1	Alinifolium_13163	Alinifolium	11	8.3e-43	SCOOP37-38-39-cluster	YTPPSRSCGTSPA	13	IVYTPPSRSCGTSPA	15	MGSKSPNIAALVLPLILILFTLSSQLEVVESTGRKLAWGFTGTPIVYTPPSRSCGTSPAVFTSRWRRRRPCRLPPGGYITASDQSP*
Alyli.0083s0033.1	Alinifolium_16928	Alinifolium	11	8.8e-42	SCOOP37-38-39-cluster	WTPPSNSCGASPA	13	IVWTPPSNSCGASPA	15	MISSKSPNIAALVLPLLLIYFTLASQVEVVESTGRKLAFWGKPIVWTPPSNSCGASPAAIESSKLATRRPCRRSRPPGTNIPVSQTP*
Alyli.0248s0022.1	Alinifolium_23974	Alinifolium	11	4.1e-41	SCOOP37-38-39-cluster	WTPPSNSCGASPA	13	IVWTPPSNSCGASPA	15	MAKKSYLAFSKTRDKNTYLFVANVETAFTCQHISFERKLNKNNKNIYIYVVRRLLYITRLAIPKNAKTKTMISSKSPNIAALVLPLLLIYFTLASQVEVVESTGRKLAFWGKPIVWTPPSNSCGASPAAIESSKLATRRPCRRSRPPGTNIPVSQTP*
Alyli.0248s0025.1	Alinifolium_47773	Alinifolium	11	1.2e-16	SCOOP37-38-39-cluster	ETKPSCTCGGDIG	13	LTETKPSCTCGGDIG	15	MGSKSPNIVALVLPLILIVFTLSSQLEIVESTGRKLEEPIRELTETKPSCTCGGDIGRRFRRLHASDPCRHVEPCPD*
Alyli.0083s0031.1	Alinifolium_49436	Alinifolium	11	8.3e-43	SCOOP37-38-39-cluster	YTPPSRSCGTSPA	13	IVYTPPSRSCGTSPA	15	MGSKSPNIAALVLPLILILFTLSSQLEVVESTGRKLAWGFTGTPIVYTPPSRSCGTSPAVFTSRWRRRRPCRLPPGGYITASDQSP*
AL2G22430.t1	Alyrata_21373	Alyrata	11	9.9e-43	SCOOP37-38-39-cluster	YTPPSRSCGTSPA	13	IVYTPPSRSCGTSPA	15	MGSKSPNISALVLPLLLILFTLSSQLEVVECTGRKLSWGFSGTPIVYTPPSRSCGTSPAVFTWKWRRPRPCRLPPGSYIPASDQSP*
AL2G22380.t1	Alyrata_26709	Alyrata	11	7e-41	SCOOP37-38-39-cluster	WTPHSNSCGGSPA	13	IVWTPHSNSCGGSPA	15	NIVALVLPLLLILFTLSSQVEVVESTGRKLAFWRNPIVWTPHSNSCGGSPASVFSSSKWTTGQPCRRSRPPGTNIPVSDQSP*
AL2G22400.t1	Alyrata_27707	Alyrata	11	7.7e-41	SCOOP37-38-39-cluster	YTPPSRSCGTSPA	13	IVYTPPSRSCGTSPA	15	MGSKSTNISALLLTLLLILFTLSSQLEVVECTGRKLSWGFSGTPIVYTPPSRSCGTSPAVFTWKWRRPRPCRLPPGSYIPASNESP*
AL2G22390.t1	Alyrata_551	Alyrata	11	4.6e-41	SCOOP37-38-39-cluster	YTPPSRSCGTSPA	13	IVYTPPSRSCGTSPA	15	MGSKSPNISALLLTLLLILFTLSSQLEVVECTGRKLSWGFSGTPIVYTPPSRSCGTSPAVFTWKWRRPRPCRLPPGSYIPASNESP*
AL2G22370.t1	Alyrata_9918	Alyrata	11	1.5e-45	SCOOP37-38-39-cluster	YTPPSSSCGGSPA	13	IVYTPPSSSCGGSPA	15	MGLKSPNIAAFVLPMLLILFTISSQVEVVECTGRKLSWGFNGAPIVYTPPSSSCGGSPAATMASEWMPNRPCRRSRPPGTNIPVSQSP*
AT1G65490.2	Athaliana_17512	Athaliana	11	2.1e-45	SCOOP38	WTPHSNSCGGSPA	13	IVWTPHSNSCGGSPA	15	MRLSVFYIFITRLAMTKNATKNEMGSKSPNIVALVLPLLLILYTLSSQVEVVESTGRKLAFWGNPIVWTPHSNSCGGSPASVFASSKWTTGRPCRRSRPPGTNIPVSDQSP*
AT1G65486.3	Athaliana_22654	Athaliana	11	6.1e-45	SCOOP37	FTPPSSSCGGSPA	13	IVFTPPSSSCGGSPA	15	MTKNMTKKKMGLMSPNIAAFVLPMLLVLFTISSQVEVVESTGRKLSWAFNGAPIVFTPPSSSCGGSPAAVMASEWMPRRPCRRTRPPGTNIPVSQSP*
AT1G65500.1	Athaliana_24248	Athaliana	11	1.2e-42	SCOOP39	YTPPSRSCGTSPA	13	IVYTPPSRSCGTSPA	15	MGMKSPNIAAFMLPLLLILFTLSSQLKVVESTGRKLAWGFSGTPIVYTPPSRSCGTSPAVFTSKWRRPRPCRLPPGSYIPASDQSP*
CDY43300	Bnapus_37425	Bnapus	11	5.8e-32	SCOOP37-38-39-cluster	GTPSSNSCGASPA	13	IIGTPSSNSCGASPA	15	MGSKSPNIAALVLPLLLILFSLSSQARLVESSGRKLAAWGFGGAPIIGTPSSNSCGASPAVWYPKPTKPRPCRRTPGIGIPTSHQSP
CDX93647	Bnapus_73599	Bnapus	11	3.8e-33	SCOOP37-38-39-cluster	GTPSSNSCGASPA	13	IIGTPSSNSCGASPA	15	MGSKSPNIAALVLPLLLILFSLSSQARLVESSGRKLAWGFGGAPIIGTPSSNSCGASPAIWYPKPTNPRPCRRTPGIGIPTSHQSP
Bol044883	Boleracea_20259	Boleracea	11	1.6e-33	SCOOP37-38-39-cluster	GTPSSNSCGASPA	13	IIGTPSSNSCGASPA	15	MGSKSPNIAALVLPLLLILFSLSSQARLVESGGRKLAWGFGGAPIIGTPSSNSCGASPAVWYPKPTKPRPCRRTPGIGIPTSHQSP*
Brara.F00448.1	Brapa_37588	Brapa	11	1.7e-33	SCOOP37-38-39-cluster	GTPSSNSCGASPA	13	IIGTPSSNSCGASPA	15	MTILAKTKYKTKKKMGSKSPNIAALVLPLLLILFSLSSQARLVESSGRKLAWAFGGAPIIGTPSSNSCGASPAIWYPKPTNPRPCRRTPGIGIPTSHQSP*
Bostr.26959s0364.1	Bstricta_11412	Bstricta	11	1.9e-21	SCOOP37-38-39-cluster	WTPPSASCGAFPA	13	IAWTPPSASCGAFPA	15	MGSKSQNTTLLYILFTLSSQVGVEESTGRKFAWGFTGAPIAWTPPSASCGAFPASIMSSEWTRLPTMQTSFSKN*
Bostr.26959s0365.1	Bstricta_121	Bstricta	11	1.4e-12	SCOOP37-38-39-cluster	GTPPSKSCRGKTR	13	IGTPPSKSCRGKTR	14	MGSVRILALLLSLFLLLLCFSSEIEVVEATSRKLNEFKKAKIGTPPSKSCRGKTRGGVSSRGWRKRQCPRLAMTSKLA*
Bostr.26959s0362.1	Bstricta_25338	Bstricta	11	4.4e-44	SCOOP37-38-39-cluster	YTPPSRSCGTSPA	13	IVYTPPSRSCGTSPA	15	MTKTATKEKMGSKSPNIAALVLPLLLILFALSSQIEVVESTGRKLAWGFTGAPIVYTPPSRSCGTSPAVFTSTWRRRRPCRLPPGSYIPASDQSP*
Bostr.26959s0363.1	Bstricta_9314	Bstricta	11	3.4e-20	NA	NA	NA	NA	NA	MGSKSPNIAALVLPLLLILFTLSSQVEVVESTGRKLAFWGYPIVWTLKFIWSFSSGNRVFQVDDTPTMQIQSSSRN*
Caamp.0095s0953.1	Camplexicaulis_19959	Camplexicaulis	11	4.8e-07	SCOOP37-38-39-cluster	GVGPSPPCGAPPA	13	LIGVGPSPPCGAPPA	15	MTKKKTTQSFLLLSLVHILLCVSSQVGMTEARSRHLGVGVAKWTQLIGVGPSPPCGAPPAKGSGEPPHKRRKPCRLVPPRPPRLP*
Caamp.0016s0065.1	Camplexicaulis_21328	Camplexicaulis	11	2.5e-34	SCOOP37-38-39-cluster	WTPPSNSCGASPA	13	IIWTPPSNSCGASPA	15	MTKNKTRRKMRSKSPNIAALVLPLLILFTLSSQAGVVESTGRKLAAGGFRGAPIIWTPPSNSCGASPAVWYSKPTRPRPCRRAPGIGIPASYQSP*
Caamp.0016s0064.1	Camplexicaulis_37996	Camplexicaulis	11	2.7e-38	SCOOP37-38-39-cluster	WTPPSDSCGTSPA	13	VVWTPPSDSCGTSPA	15	MGSWPNIAALVLPLLIILFTLSSQVGAVESTGRKLCYYEPPKRVVWTPPSDSCGTSPAAILSSKYWTRGRPCRRPRPPGTMIPVSHSP*
Cagra.3930s0004.1	Cgrandiflora_17217	Cgrandiflora	11	2.1e-06	NA	NA	NA	NA	NA	MKMKKITTQAFLVLCLLLILLSLTFEVRVAEARRRHLVMVPKTQICTKPPPPCGASPSGSQVTGQMDKSGCKTIPRPPRGYLQCSQQKG*
Cagra.3930s0005.1	Cgrandiflora_8881	Cgrandiflora	11	4.7e-08	SCOOP37-38-39-cluster	YTPPSPACGGSPR	13	RMYTPPSPACGGSPR	15	MKKTTLALLLLSLLHILLCLSVHVCITEARFRHLGEERMYTPPSPACGGSPRASFDTLITGQTKRACRKSPRSRRTRRPHV*
Crahi.0260s0030.1	Chispanica_2816	Chispanica	11	3.1e-36	SCOOP37-38-39-cluster	WTPPSNSCGASPA	13	IIWTPPSNSCGASPA	15	MGSKSPNIAALVLPLLLILFTLSSQARLVKSTGRKLAVWGFGGAPIIWTPPSNSCGASPAVWYPKPTKRRPCRRPPGIGIPTSYQSP*
Camar.2739s0006.1	Cmaritima_37959	Cmaritima	11	2.8e-32	SCOOP37-38-39-cluster	WTPPSGSCGASPA	13	IIWTPPSGSCGASPA	15	MTILAMTKNKTDKKMGSKSPSIAALVLPLLLILFTLSSQARLVASSGRRLGGFGGAPIIWTPPSGSCGASPAVWYPKPTKRRPCRRPPGIGIPTSYQSP*
Carub.0002s1131.1	Crubella_10587	Crubella	11	1.3e-38	SCOOP37-38-39-cluster	YTPPSRSCGTSPA	13	NLYTPPSRSCGTSPA	15	MGSKSPSMVAIVLPLLLILFTLTSHVEVVESTGRKLAWRFSGSHNLYTPPSRSCGTSPAVFTSRYRWRRRRPCRLHSGGGISTADKSP*
Carub.0002s1129.1	Crubella_20838	Crubella	11	5e-36	SCOOP37-38-39-cluster	YTPPSRSCGTSPA	13	IVYTPPSRSCGTSPA	15	MGSKSPSIAALVLALLLILFTLTSHVEVVESSGRKLAWGFSGTPIVYTPPSRSCGTSPAVFTSSWRRPCRLPPGGGIITADKSP*
Carub.0002s1127.1	Crubella_21491	Crubella	11	1.1e-36	SCOOP37-38-39-cluster	YTPPSRSCGTSPA	13	IVYTPPSRSCGTSPA	15	MGSKSPSIAALVLPLLLLVLITLCSQVEVVESTGRKLAWVFSGTPIVYTPPSRSCGTSPAVFTSRWRRPRRPCRLPPGGVIITGDKSP*
Carub.0005s1922.1	Crubella_342	Crubella	11	2.3e-08	SCOOP37-38-39-cluster	YTPPSPACGGSPR	13	RMYTPPSPACGGSPR	15	MKKTTLALLLLSLLHILLCLSFHVCVTEARFRHLGEERMYTPPSPACGGSPRASFDTLITGQTKRACRKSPRSRRTRRPHV*
Carub.0002s1126.1	Crubella_8324	Crubella	11	1.5e-23	SCOOP37-38-39-cluster	WTPPSNSCGASPA	13	IVWTPPSNSCGASPA	15	MVSKSLGAVVLPLLLILLITLSSQVEVVESTSRKLAFWGKPIVWTPPSNSCGASPAAISLPCG*
Csa07g029330.1	Csativa_29517	Csativa	11	1.4e-41	SCOOP37-38-39-cluster	WTPPSNSCGASPA	13	IVWTPPSNSCGASPA	15	MLAMKENIIETTKNMRVNYASSIYDITRLAMTNNTTKKKMSFTSLKIAALVLPLLLVLFILSSQVEVVESTGRKLAFWGKPIVWTPPSNSCGASPAAAIESSKWTTGRPCRRSHPPGTNIPVSQSP
Csa07g029340.1	Csativa_46552	Csativa	11	2.9e-40	SCOOP37-38-39-cluster	YTPPSRSCGTSPA	13	IVYTPPSRSCGTSPA	15	MGSKSPSVAALVLPLLLILFTLSSQIEVVESTGRKLSWWFTGTPIVYTPPSRSCGTSPAVYTSKWRRPRPCRLPPGGVITASDKSP
Csa05g068780.1	Csativa_87364	Csativa	11	1.4e-40	SCOOP37-38-39-cluster	YTPPSRSCGTSPA	13	IVYTPPSRSCGTSPA	15	MGSKSPRIAALVLPLLLILFTLSSQIEVVESTGRKLSWWFTGTPIVYTPPSRSCGTSPAVYTSKWRRPRPCRLPPGGVITASDKSP
Csa01975s010.1	Csativa_88767	Csativa	11	2.9e-40	SCOOP37-38-39-cluster	YTPPSRSCGTSPA	13	IVYTPPSRSCGTSPA	15	MGSKSPSVAALVLPLLLILFTLSSQIEVVESTGRKLSWWFTGTPIVYTPPSRSCGTSPAVYTSKWRRPRPCRLPPGGVITASDKSP
Clevi.0004s2381.1	Cviolacea_18070	Cviolacea	11	2.3e-06	NA	GSSSPKGGGRNPP	13	NA	NA	MAMKASIIIALLLPLLLLLLSLSSHAGVVEAEHRKLGAIRTPGSSSPKGGGRNPPEMMQKKPTPLISQTSQAASHKNTLP*
Desop.0248s2090.1	Dsophioides_15950	Dsophioides	11	1.6e-42	SCOOP37-38-39-cluster	YTPPSRSCGTSPA	13	IVYTPPSRSCGTSPA	15	MGSKSPNIAALVLPLILILFTLSSQLEVVESTGRKLAWGFTGTPIVYTPPSRSCGTSPAVFTSRWRRRRPCRFPPGGHITASDQSP*
Desop.0248s2093.1	Dsophioides_16278	Dsophioides	11	4.1e-41	SCOOP37-38-39-cluster	WTPPSNSCGASPA	13	IVWTPPSNSCGASPA	15	MAKKSYLAFSKTRDKNTYLFVANVETAFTCQHISFERKLNKKNKNIYVVRRLLYITRLAIPKNAKTKTMISSKSPNIAALVLPLLLIYFTLASQVEVVESTGRKLAFWGKPIVWTPPSNSCGASPAAIESSKLATRRPCRRSRPPGTNIPVSQTP*
Desop.0248s2082.1	Dsophioides_228	Dsophioides	11	2.9e-16	SCOOP37-38-39-cluster	ETKPSCTCGGDIG	13	LTETKPSCTCGGDIG	15	MGSKSPNIVALVLPLILIVFTLASQLEIVESTGRKLVEEPIRELTETKPSCTCGGDIGRRFRRLHASDPCRHVEPCPD*
Desop.0248s2092.1	Dsophioides_4514	Dsophioides	11	4.1e-41	SCOOP37-38-39-cluster	WTPPSNSCGASPA	13	IVWTPPSNSCGASPA	15	MAKKSYLAFSKTRDKNTYLFVANVETAFTCQHISFERKLNKKNKNIYVVRRLLYITRLAIPKNAKTKTMISSKSPNIAALVLPLLLIYFTLASQVEVVESTGRKLAFWGKPIVWTPPSNSCGASPAAIESSKLATRRPCRRSRPPGTNIPVSQTP*
Distr.0009s42800.1	Dstrictus_14774	Dstrictus	11	1.9e-46	SCOOP37-38-39-cluster	YFPPSNSCGASPA	13	IVYFPPSNSCGASPA	15	MTKKTQTKKKMGSKSPNIAALVLPLLLILVITLSSRVEVVESTGRKLVWSFRGAPIVYFPPSNSCGASPAAITSSKWWTRRPSCRRPRPPGSNIPVSQSP*
Thhalv10019360m	Esalsugineum_17119	Esalsugineum	11	1.5e-43	SCOOP37-38-39-cluster	WTPPSNSCGTSPA	13	VVWTPPSNSCGTSPA	15	MSKNATNKKMGLKSSNIAALVLPLLFILFTLSSQVGVVESTGRKLTFYGPPKRVVWTPPSNSCGTSPAAILSSKYWTRGQPCRRPRPPGTNIPVSQSP*
Eusyr.0008s0390.1	Esyriacum_24564	Esyriacum	11	2.2e-50	SCOOP37-38-39-cluster	YFPPSKSCGGSPA	13	IIYFPPSKSCGGSPA	15	MNLVAHVETVFTVVIRNALVIKKINLNNKIKTNMRLSKSSIYIITRLPMTNSLTKNKMGSKSLNIAALVLPLLLILYTLSSQVVVVESTGRKLAWITRGNPIIYFPPSKSCGGSPAAVMSSKWWTRGRPCRRPRPPGSNIPVSQSP*
Eruve.2236s0013.1	Evesicaria_5294	Evesicaria	11	9.7e-37	SCOOP37-38-39-cluster	WTPPSNSCGASPA	13	IIWTPPSNSCGASPA	15	MERLAMPKNKTEKKMGSKSPNIAALVFPLLLILFTLSSQARLVESTGRKLAAWRFGGAPIIWTPPSNSCGASPAVWYPKPTKRRPCRRPPGIGIPTSYQSP*
Isati.1247s0006.1	Itinctoria_15568	Itinctoria	11	1.7e-36	SCOOP37-38-39-cluster	YTPPSNSCGASPA	13	IIYTPPSNSCGASPA	15	MGSKSPCIVALVLPLLLILFILSSQAGVVESTGRKLAWGFSGAPIIYTPPSNSCGASPAVWYSRPRRPRPCRGSPGIGIPASYQTP*
Isati.8610s0002.1	Itinctoria_25987	Itinctoria	11	3.9e-19	NA	NA	NA	NA	NA	MNKNATKKKMGSKSPNIASLVLPLLSILFTLSSQVLTVESTGRKFVSFYEPPRRVVWTKRRPCRHPRPPGTMIPVSQSPLLTLINTSCLQSHRSSSGKMGISSDVWDTSRNWVF*
Isati.3722s0004.1	Itinctoria_26237	Itinctoria	11	3.1e-36	SCOOP37-38-39-cluster	YTPPSNSCGASPA	13	IIYTPPSNSCGASPA	15	MGSKSPSIVALLVPLLLILFTLSSQAGIVESTGRKLAWGFSGAPIIYTPPSNSCGASPAVWYSRPRRPRPCRGSPGIGIPASYQTP*
Isati.0075s0013.1	Itinctoria_45203	Itinctoria	11	6e-38	SCOOP37-38-39-cluster	YTPPSNSCGASPA	13	IIYTPPSNSCGASPA	15	MGSKSPSIVALVLPLLLILFTLSSQTGVVESTGRKLAWGFSGAPIIYTPPSNSCGASPAVWYSRPRRPRPCRGSPGIGIPASYQTP*
Isati.8610s0001.1	Itinctoria_72799	Itinctoria	11	6.8e-38	SCOOP37-38-39-cluster	YTPPSNSCGASPA	13	IIYTPPSNSCGASPA	15	MTKNKTTRKMGSKSPSIVALLLPLLLILFTLSSQTGVVESTGRKLAWGFSGAPIIYTPPSNSCGASPAVWYSRPRRPRPCRGSPGIGIPASYQTP*
Luann.0048s0009.1	Lannua_10507	Lannua	11	8.8e-35	SCOOP37-38-39-cluster	STPPSSSCGGSPA	13	VISTPPSSSCGGSPA	15	MNKTTKKKKKMGSKSPNIAAFLLPLLLILFILSSQVRVVESTGRKLGAWGFKGGPVISTPPSSSCGGSPAAIMATEWTIHRPCRRPIGTKISAPYQSP*
Lesat.0034s0447.1	Lsativum_38248	Lsativum	11	2.8e-08	SCOOP37-38-39-cluster	TPSSRSCGGSGS	12	NA	NA	MGSKSLNILLPLLLLFFILSSQVAIVESRRLSPGFMPTPSSRSCGGSGSSYTDAFRPECRGVRRPLGSKT*
Lesat.0082s0197.1	Lsativum_8099	Lsativum	11	4e-38	SCOOP37-38-39-cluster	YTRPSGSCGDSPA	13	IVYTRPSGSCGDSPA	15	MGSKSPNGAAFVLSLILILFTLSSQVNVVESTGRKLSWRFRTTPIVYTRPSGSCGDSPAAFFTRWRRHRPCRRPPGTYIPTSGQSP*
Mamar.0070s0038.1	Mmaritima_18078	Mmaritima	11	1.5e-12	NA	NA	NA	NA	NA	MGSKLSNIAAFVLPLILILFTLSSQFKVLVESTGRKLAFLDSTLTFMWCSSSINVVFF*
Mamar.0070s0041.1	Mmaritima_23285	Mmaritima	11	4.8e-43	SCOOP37-38-39-cluster	WTPPSDSCGASPA	13	IIWTPPSDSCGASPA	15	MKIGSNSPNIAALVLPLLLILFTLSSQVEVVESTGRKLAFWVSPIIWTPPSDSCGASPAS
Mamar.0070s0040.1	Mmaritima_5845	Mmaritima	11	1e-16	SCOOP37-38-39-cluster	ATNPSCTCGAQRYKPG	16	LSATNPSCTCGAQRYKPG	18	MGSKSRNIAAIVLPLLLILFTLSSQVEVVESTGHELAKPIRELSATNPSCTCGAQRYKPGKRLCPRPRPCPPRRPRFSRRSLKNK*
Myper.0016s1010.1	Mperfoliatum_17877	Mperfoliatum	11	3.4e-38	SCOOP37-38-39-cluster	YTPPSNSCGASSA	13	IIYTPPSNSCGASSA	15	MTKNKTRRKMGSKSPSIAALVLPLLLILFTLSSQAGVVESTGRKLAWGFSGAPIIYTPPSNSCGASSAVWYSKPIRPRPCRDSPGIGIPASYQTP*
Roisl.0022s0056.1	Rislandica_17752	Rislandica	11	2.8e-42	SCOOP37-38-39-cluster	WTPPSSSCGASPA	13	IVWTPPSSSCGASPA	15	MSSKSPNISALVLPLLLILFTLYSQLELVKSTGRKLAWSFNGAPIVWTPPSSSCGASPAAIMSTEWTRRRPCRRRPPGTYIPVSQSP*
Roisl.0046s1245.1	Rislandica_26081	Rislandica	11	8.4e-07	SCOOP37-38-39-cluster	LNPPSRSCGGSPR	13	RILNPPSRSCGGSPR	15	MKEEQMIMKKETQVFVYLTLLHLLLCVSFQVRVTEARFRHLEEDRILNPPSRSCGGSPRGSQVMGETKRACRRRIRRPPLV*
Sialb.0014s0248.1	Salba_34602	Salba	11	4.9e-35	SCOOP37-38-39-cluster	WTPPSNSCGASPA	13	IIWTPPSNSCGASPA	15	MTRLAITKDKTKKKMGSKSPNIAAVVLPLLLILFTLSSRARLVESTGRKLAAWGFGGAPIIWTPPSNSCGASPAVWYPKPTNRRLCRRPPGIGIPASYQSP*
Sialb.0164s0055.1	Salba_47237	Salba	11	3.8e-36	SCOOP37-38-39-cluster	WTPPSNSCGASPA	13	IIWTPPSNSCGASPA	15	MTRLAITKNKTKKKMGSKSPNIAAVVLPLLLILFTLSSRARLVESTGRKLAAWGFGGAPIIWTPPSNSCGASPAVWYPNPTNRRPCRRPPGIGIPASYQSP*
Sp5g20410.1	Sparvula_20167	Sparvula	11	4.4e-39	SCOOP37-38-39-cluster	WTPPSNSCGTSPA	13	VVWTPPSNSCGTSPA	15	MTKNATKKKMGSKPPSIASLVLSLLLMLFTLSSQVGVVESIGGKLRLYEPPRRVVWTPPSNSCGTSPAAILSSKYWTRRRPCRRPRPPGSMIPISQSP*
Stapi.8860s0001.1	Spinnata_54549	Spinnata	11	1e-34	SCOOP37-38-39-cluster	WTPPSNSCGTSPA	13	VVWTPPSNSCGTSPA	15	MGSKSPNIASLVLPLLLILFTLYSHVGVVESTGRKLRFYEPPRRVVWTPPSNSCGTSPAAILSSKYLTGRRPCRRPRPPGTIYDPCFSISLMNTQLILRVCNYVYHVSEF*
Araha.8838s0002.1	Ahalleri_19439	Ahalleri	12	4.8e-35	SCOOP32-cluster	WMRRSYSPQCQGY	13	NA	NA	MASSTFSSMLFLLLLLFSFHMSEALGAQTEIRKIKETIRMRRNLEGNDYKNSKMWMRRSYSPQCQGYEKFKNMVTTNGLDDPCFPFTCFNGWGPGSQSCTYTRYCRSVYGEPPRCSIHEDCSSA*
Araha.8838s0003.1	Ahalleri_4959	Ahalleri	12	1.9e-72	SCOOP32-cluster	RTGGSVSNQCHSK	13	NA	NA	MASWTFYSMLFLLVLVFSLHVDEALGAQTKIRKLKEMITMGRNLEGNIDYRSSKMRTGGSVSNQCHSKSYNEIVITYLPDDSSSPCIKCNYDSCYSCTKTRKCRWSTGSPRRCTVNEVCCLIVYS*
Alyli.0091s0103.1	Alinifolium_10133	Alinifolium	12	8.7e-06	NA	NA	NA	NA	NA	MTSSRVSSMLLFLLLLVLVFAHMDKALGEHIQFRKLKETVHHDQLTTFHRRVLLPWRMPNLKIPNWCLRKCGKKSQEFLDRIPRPPPPH*
Alyli.0014s0132.1	Alinifolium_23078	Alinifolium	12	1.5e-06	NA	NA	NA	NA	NA	MTSSRVSSMLLFLLLLVLVFAHMDKALGEQIQFRKLKETVHLDQLTTFHRRVLLTWKVPSFISNWCLRKCAKKSQEFLDRIPRPPPPH*
Alyli.0113s0110.1	Alinifolium_33126	Alinifolium	12	5e-39	SCOOP32-cluster	LMGPSNSPHCPGA	13	NA	NA	MTSSTFLSMIFLLLLVFSLHMDEALGAQTEIRKLKEMIKLRRNLKGNDNKNSKILMGPSNSPHCPGAKGFKDMVTTNDFPAGDSFTCIKCIAGGTVCLSCTYTRHCESFNGSTPSCSYKEQLCCNIP*
Alyli.0113s0096.1	Alinifolium_47049	Alinifolium	12	1.2e-39	SCOOP32-cluster	LMGPSNSPHCPSA	13	NA	NA	MTSSTFLSMIFLLLLVFSLHMDEALGAQTEIRKLKEMIKLRRNLEGNDNKNSKILMGPSNSPHCPSAKGFKDMVTTNDFPAGDSFTCIKCIAGSTVCLSCTYTRHCESFNGSTPSCSYKEQLCCNIP*
AL1G37960.t1	Alyrata_26409	Alyrata	12	1e-09	SCOOP32-cluster	WMRRSYSPQCQQY	13	NA	NA	MRRNLEGNDYKNSKMWMRRSYSPQCQQYERFKNMVTTNGDDDHGLDDPCFPFTCFNGWGPGSQSCTYTKYCHAVYGAPPRCSISENCSSD*
AT1G24147.1	Athaliana_14806	Athaliana	12	1e-70	SCOOP32	RTGGSVSNQCRSK	13	NA	NA	MASSTFYSMLFLLVLVFSLHVDEALGAQTKIRKLKEMITMRRNLEGNIDYRSSKRRTGGSVSNQCRSKSYIEIVTTYLPESDDSSAPCIKCNHDYCYSCTKTRQCTRSTGSPWTCTVTELCCLIVYS*
CDY14700	Bnapus_499	Bnapus	12	5.7e-28	SCOOP32-cluster	AAGGSTTKRCKGL	13	NA	NA	MSSSIVSSVLFLLLLVFSLHMEDASGAQTEIRKLKESVKKIRILEGGENRSSKTAAGGSTTKRCKGLAKRFKNMATTYRPGHGQFRPLSGVYLSSPCQPCPPRSFNCFSFSCVTTVHCQSINGSTPTCTRSEKCTRIQPGH
Brara.I03173.1	Brapa_36679	Brapa	12	1.9e-30	SCOOP32-cluster	AAGGSKTKHCKGR	13	NA	NA	MSSIVSSVLFLLLLVFSLHMDEAFGAQTEIRKLKESVKKSRILEGGENRSSKTAAGGSKTKHCKGRAKTFKNMATTYRPGHGQFRPLSGVYLSSPCQPCPPRSFNCFSFSCVTTVRCQSINGSRTTCTRSEKCKLIRPRH*
Bostr.12659s0259.1	Bstricta_7548	Bstricta	12	5.5e-45	SCOOP32-cluster	RAPGSVSNQCHSK	13	NA	NA	MDDAEDMIKMRRNLEGNDYRSSKMRAPGSVSNQCHSKSYIEIVTTYLPDDSSSPCVKCDINYVYCYSCTKTRKCVSYNGSPPRCIVNEMCCLIVYS*
Bostr.29223s0174.1	Bstricta_7638	Bstricta	12	1.1e-37	SCOOP32-cluster	WATRSVSNQCNIK	13	NA	NA	MASSTFSSMLFLLLLVFSLHMEEEALGGNLEGNDYRSSKMWATRSVSNQCNIKSYIEIVPTYFPDDLSSPRVKCDINNVYCYSCTRTRKCVWFNGSPRAA*
Cagra.0605s0009.1	Cgrandiflora_9197	Cgrandiflora	12	2.4e-28	SCOOP32-cluster	RFGGSVSKQCHNR	13	NA	NA	MITMRRNILEGKNYRSSKMRFGGSVSKQCHNRSYNEIVTTYYFPEYPSSPVTRCDSYDVCYSCTPCLKAKVCISYRGAPPRCTITEECCLIVYP*
Camar.0129s0004.1	Cmaritima_51386	Cmaritima	12	5.6e-07	NA	NA	NA	NA	NA	MTSSIVSCMLFCLVLIVSPHVDKALGVETELHKLKETNHPDEVTTVQRQSRYFVGRPSVPCHIYNRCKRGPPTLTSSKGKYGSGH*
Carub.0001s2361.1	Crubella_6889	Crubella	12	3.7e-43	SCOOP32-cluster	STEHSQTRHCKGR	13	NA	NA	MASSTFSSMLFLLLLVFSLHLDEALGSQTEIRKLKETIKMRRNLEGDDHRSSKMSTEHSQTRHCKGRRTSLENMATTYRPDQVQFGPLPSPCASCRSPSANCYRCVTTRRCEGFKGSPLTCTTSEKCTRISGP*
Carub.0001s2362.1	Crubella_8377	Crubella	12	2.4e-51	SCOOP32-cluster	QVEGSVSNKCHSK	13	NA	NA	MASSTLISSMLFLLLLMFSLHPYEALGSQTKIRKLKEMNKVRRNLEGNDYKSSKSQVEGSVSNKCHSKISIEIVTTYLSNESSSPCIQCNAGSCYSCTTTRKCTWSSDSHRTYRRCTVTELCCLIIRS*
Csa17g072790.1	Csativa_1848	Csativa	12	7.6e-59	SCOOP32-cluster	RAGGSVSNKCHSK	13	NA	NA	MRFTFIKMASSTLISSMLFLLLLLFSLHMDEALAAQRKIRKLNEIIKVRRNLEGNDYKSSKSRAGGSVSNKCHSKSYNTTVTTYLITNESSSPCIKCNVKNGSCYSCTKTRKCRSSNGSPWRCTVTEVCCLIVYSSR
Csa03g051030.1	Csativa_26337	Csativa	12	6.3e-58	SCOOP32-cluster	QAGGSVSNKCHSK	13	NA	NA	MASSKLISSMLFLLLLVFSLHMDEALAAQRKIRKLKEIIKVGRNLEDNDYKSSKRQAGGSVSNKCHSKSYTTTVTTYLITNESSSPCIKCDVKNGSCYSCTKTRKCRSSNGSPWRCTVTELCCLIEYS
Csa14g051170.1	Csativa_58296	Csativa	12	8.7e-58	SCOOP32-cluster	QAGGSVSNKCHSK	13	NA	NA	MASSTLISSMLFLLFLVFSLHMYEALAAQTKIRKLKEIIKVGRNLEDNDYKSSKRQAGGSVSNKCHSKSYTTTVTTYLITNESSSPCIKCDVKNGSCYSCTKTRKCRSSNGSPWRCTVTELCCLIEYS
Desop.0245s0003.1	Dsophioides_11665	Dsophioides	12	5.9e-06	NA	NA	NA	NA	NA	MTSSRVFSMLLFLLLLVLVFAHMDKALGEQIQFRKLKETVHHDQLTTFHRRVLLPWRVPSFFSNWCLRKCGKKSQEFLDRIPRPPPPR*
Desop.0020s0049.1	Dsophioides_6084	Dsophioides	12	9.3e-06	NA	NA	NA	NA	NA	MTSSRVFSMLLFLLLLVLVFAHMDKALGEQIQFRKLKETVHHDQLTTFHDGCVLLPSSWKSIIPNWCFRKCAKKAKLKIFQRQKNMIP*
Desop.0021s0012.1	Dsophioides_6763	Dsophioides	12	3.5e-39	SCOOP32-cluster	LMGPSNSPHCPSA	13	NA	NA	MTSSTFLSMIFLLLLVFSLHMDEALGAQTEIRKLKEMIKLRRNLKGNDNKNSKILMGPSNSPHCPSAKGFKDMVTTNDFPAGDSFTCIKCIAGGTVCLSCTYTRHCESFNGSTPSCSYKEQLCCNVP*
Distr.0029s8600.1	Dstrictus_5753	Dstrictus	12	1.4e-29	NA	NA	NA	NA	NA	MKMPSSIVSSMLFLLLLVFSLHMNAAFGVQTEIRKLKETIKIRRNLEGNDHKSSKMWTPYCRGDMTYKDMATTYHPDNSFNSSSSYFYCKTCDSLNKCQKYKCTTTKYCQSINGSTTECTTKTECERC*
Eusyr.0117s0202.1	Esyriacum_10098	Esyriacum	12	2.7e-32	SCOOP32-cluster	SVTHSDSRQCGTY	13	NA	NA	MPSPIVSPMLFLLLLVLSLHKDEAFGAQTEIRKLKETIKMRRNLEANDDKGSKKSVTHSDSRQCGTYVNSKNMATTYHPDWYSPPKDSETFQCVHCEPNSRCYTYKCTTSVNCQWTNGSP
Isati.0569s0019.1	Itinctoria_42788	Itinctoria	12	4.6e-22	SCOOP32-cluster	ETPPSESEHCPGA	13	NA	NA	MSTSIVSSMLFLFFLVFAVHMDGAFGAKTDIHKLNETITIKRNLEGNIHRNSKIETPPSESEHCPGAITVTTYGPYHEFVRSLQSSSSFYCTKCDSTGCHRNKCTINLICRGLPLVCTTSTTCIPCNS*
Lesat.0051s0139.1	Lsativum_2388	Lsativum	12	2.8e-26	SCOOP32-cluster	YVPRSRSLHCQGF	13	NA	NA	MASSSTVSSLLFLLILMFSFYLDVALGAQTEIRKLKEMMKMRRNLEGNNERSSKMYVPRSRSLHCQGFMTSFKNLKTTYHYHGKLSPKTGVRDSFSFFSDCFPFTCIPCNPFSGASCYTVHCVRSTHCQQYPGYPMTCSTTENCSPTSGD*
Lesat.0051s0136.1	Lsativum_30348	Lsativum	12	9.7e-06	NA	NA	NA	NA	NA	MRSSTIFSMIFLLLLVFSLHCDEALVAAQKETIGGRPQRNRSNRYNRNNRSYRRNLPTCSSPVEQRDCQPIHE*
Mamar.0058s0686.1	Mmaritima_15231	Mmaritima	12	7.2e-68	SCOOP32-cluster	FARGSVSNRCHSK	13	NA	NA	MASSTFSSMLFLLVLVLSLHMDNALGAQTKIRKLKEMIKMRRNLEGNDYRSSKMFARGSVSNRCHSKIVTTYLPDDSYSSPCVKCDTNNVYCYSCTRIRKCTWFNNSPQSCTVYEHCCLIVYS*
Mamar.0058s0684.1	Mmaritima_8670	Mmaritima	12	1.2e-36	SCOOP32-cluster	EVDPSQSPHCPS	12	NA	NA	MKSSTFSSMIFLVLLVFSLHMDETLGAQTEIRKLKETIKMRRNLKGNDYKNAKMEVDPSQSPHCPSLKNMVTTNDYQGADSFTCRKCVLGQAVCLTCTYTKSCDSFNGSPTSCRYKEQFCCAVPPAL*
Roisl.0191s0265.1	Rislandica_1585	Rislandica	12	8.7e-23	SCOOP32-cluster	HATGSASPHAGSK	13	NA	NA	MTYSTVSSMLFLLLLMFSFHMDEAIGAQTENRKLKETMTMRRNLQGNGDGGSKIHATGSASPHAGSKTTQQPQNQPAQNRPAKAKYLSYSALKHRNCLSYKRCKRGN*
Roisl.0188s0025.1	Rislandica_4713	Rislandica	12	1.5e-34	SCOOP32-cluster	LMEPSITRRCQGP	13	NA	NA	MTSSTVSSMLFLLLFVFLLHIDEALGAQTEIRKLKGTIKMRRNLESNDHRSSKMLMEPSITRRCQGPKSFKNMATSTYGPVGGYSSSLCQTCLPLSPFCYTIRCVITRDCQEFQGQPEMCTPSESCTRISGH*
Roisl.0191s0263.1	Rislandica_762	Rislandica	12	4.4e-70	SCOOP32-cluster	EAPVSVSKHCQSR	13	NA	NA	MASSTVSSLLFFLLLVFSLYMDEALGAHTEIRKLKETIKMRRNLKGNAYRSSKMEAPVSVSKHCQSRSYPEIVPTYLPNEYSCPYIQCDANSVCSSCIKIRRCVSINGSPQGCDVTETCCLINNTKNYQMQN*
Araha.18316s0002.1	Ahalleri_15436	Ahalleri	13	1.2e-41	SCOOP41-cluster	PIRSSAPPSSS	11	NA	NA	MAIMKKTQLASLLLMLLFLSLHDPVSGARVHYVVRIPIRSSAPPSSSCGSGIYHVAGATERLCRHPKKPSAAKP*
Araha.11571s0002.1	Ahalleri_24068	Ahalleri	13	1.5e-24	SCOOP41-cluster	PTPSSGYTPPSKP	13	NA	NA	MAEKKTQTSLLLSLLFMLLCLSFHVRVTDARLRHVVHIPTPSSGYTPPSKPCGSGIHHVARESEKPCRLPRRPSGADP*
Alyli.0248s0091.1	Alinifolium_32840	Alinifolium	13	7e-22	SCOOP41-cluster	STSPSRSSTPPSPT	14	NA	NA	MAVKKIQTSLLPSLLLMLLCLYHAQVMDARLHHIVRISTSPSRSSTPPSPTCGGGIHHLAGASKKPCRRLKRPSAADP*
Alyli.0019s0184.1	Alinifolium_36303	Alinifolium	13	2.2e-22	SCOOP41-cluster	STSPSRSTPPSPT	13	NA	NA	NRARAVKKIQTSLLPSLLLMLLCLYHAQVMDARLQHIVRISTSPSRSTPPSPTCGDGIHHLAGASEKPCRRLKRPSAADP*
AL2G23250.t1	Alyrata_24237	Alyrata	13	5.5e-21	SCOOP41-cluster	PTPSSGYTPPSKP	13	NA	NA	MTEKKTQTSLPLSFLFMLLCLSFHVRVTDARLRLRHVVHIPTPSSGYTPPSKPCGSGIHHVARESEKPCRLPRRPSGADP*
AL2G24270.t1	Alyrata_4052	Alyrata	13	2.1e-48	SCOOP41-cluster	PVHSSGSAPPSSS	13	NA	NA	MAIMKKTQLASLLLSLLLMLLFLSFHDPVSGARVHYVVHIPVHSSGSAPPSSSCGSGIYHVAGATERLCRHPKKPSAAKP*
AT1G66465.2	Athaliana_24272	Athaliana	13	2.4e-46	SCOOP41	PVHSSRSTPPSSS	13	NA	NA	MAIVKKTKLASLLPSLLLIFLSLSFNVPVSGTRLHYVVRIPVHSSRSTPPSSSCGSGIYHVAGATERLCRHPKKPSAASNP*
Bostr.26959s0273.1	Bstricta_12838	Bstricta	13	1.7e-40	SCOOP41-cluster	TVHASRSTPPSPS	13	NA	NA	MAMKKTESASLLILLSLSFHDPVIGARLHYVVRLTVHASRSTPPSPSCGSGIYHVAGTSKRLCRRPERPSTANP*
Cagra.7780s0001.1	Cgrandiflora_23083	Cgrandiflora	13	1.1e-23	SCOOP41-cluster	STSPSRSTPPSKP	13	NA	NA	MAVKKTQTYLLLSLLLCLSFHVRVTEARLRHVVLISTSPSRSTPPSKPCGSGIYHVNGATESPCRRPSRPSAANP*
Cagra.17828s0001.1	Cgrandiflora_6728	Cgrandiflora	13	4e-06	NA	NA	NA	NA	NA	MVMKKTAQASLLLSLLHILLCISFQLRATEAIRPNLAMPPSPILNPPPPSPVWPSPPCGSNIGSQVTAVKEKLCRQISRPLKPKKKKAPKPLTKTKKKNTSKPLKSKKKKSPKPHAAIP*
Camar.7048s0003.1	Cmaritima_20979	Cmaritima	13	2.1e-08	NA	NA	NA	NA	NA	MKKTTKAFLLLTLLHILLCLSFHVRVTEARLSHIVVRICVKPSPPCGDSQGSIQLNGRKAKPCRTIPRPPPPKC*
Carub.0002s1175.1	Crubella_15811	Crubella	13	3.2e-27	SCOOP41-cluster	STSPSRSTPPSKP	13	NA	NA	MAVKKTQTYLLLSLLLMLLCLSFHIIVTEARLRHVVLISTSPSRSTPPSKPCGSGIYHVNGATESPCRRPSRPSAANP*
Carub.0002s1174.1	Crubella_4230	Crubella	13	1.4e-25	SCOOP41-cluster	PVSASVSTPPSKD	13	NA	NA	MVVKKKQMSLFLSLLVMLLCLSFHVPTTEARLRHVVRIPVSASVSTPPSKDCGSGIYNVNVATEAPCRRPTRPPGANH*
Desop.0195s0011.1	Dsophioides_1687	Dsophioides	13	2.8e-25	SCOOP41-cluster	STSPSRSTPPSPT	13	NA	NA	MAVKKIQTSLLPSLLLMLLCLYHAQVMDARLHHIVRISTSPSRSTPPSPTCGGGIHHLAGASEKLCRRLKRPSAADP*
Distr.0006s82100.1	Dstrictus_14792	Dstrictus	13	1.1e-09	NA	NA	NA	NA	NA	MAVKKTQTSLLLSLLLMLLLCLSFHVRVTEARHHLGVDIDTPPSPNCGSPIGRKLLARGCRKIPKRKSVADP*
Distr.0006s71500.1	Dstrictus_5190	Dstrictus	13	5.1e-11	SCOOP41-cluster	NVPPSRSTPPSRS	13	NA	NA	MAMKKAKASLLLSWLLILLLCLSSFHVLITEARLRHVVHINVPPSRSTPPSRSRRGGVY*
Distr.0003s97464.1	Dstrictus_6026	Dstrictus	13	1.7e-12	SCOOP41-cluster	STRPSRVISSPT	12	NA	NA	MAVKKTQTSLPLSLLLLMLLLCLSFHVPVTEPRLHHVIHISTRPSRVISSPTCGGPIGINPIAEVKMPCRNPRPPSATDRP*
Eusyr.0026s0117.1	Esyriacum_3666	Esyriacum	13	1.9e-24	SCOOP41-cluster	STPGSGFTPPSPT	13	NA	NA	MNAIKKPQTCLLPILLLMLLCLSFHVRVTEARLHHVVHISTPGSGFTPPSPTCGSGIHHVSGKTEESCRRPRRPTAQDP*
Mamar.0017s0201.1	Mmaritima_12136	Mmaritima	13	5.9e-30	SCOOP41-cluster	PTPSSGYTPPSKP	13	NA	NA	MVDSSFSSNICFLYKGKNGQHVIRRGAIMALKKTQTSLLPSLLLMLLCLSFHVRVMEARLHHVVRIPTPSSGYTPPSKPCGSGILHVAGASEKPCRRPKRPYAANP*
Mamar.0017s0134.1	Mmaritima_26098	Mmaritima	13	7.9e-44	SCOOP41-cluster	PYYGSRSTPRSGS	13	NA	NA	MALKKTRLASVLLSLLLILLSLSFHDPVMGARLHYVVRIPYYGSRSTPRSGSCGSGIYRVAEATERLCRHPKRHANP*
Roisl.0209s0041.1	Rislandica_4108	Rislandica	13	9.5e-22	SCOOP41-cluster	PSVPSISTPPSPT	13	NA	NA	MAVKKTQTSLLLSLLLMFLCLPFHVRVTEARLHHVVRIPSVPSISTPPSPTCGGGTGSLQASEATEKSCRRIPRRPSAADP*
KFK44828	Aalpina_2788	Aalpina	15	3.1e-16	SCOOP2-cluster	LVKSSYSRRAGGHGGRGGVHH	21	NA	NA	MVKKGPSNLGLVFLLLLVVLVSCSNGCALASPQELHPSSGLRREMRLVKSSYSRRAGGHGGRGGVHHGGRGPPPPLTSPPSPPLSMSPPLSVPLSNP
Araha.19219s0002.1	Ahalleri_19765	Ahalleri	15	1.6e-11	SCOOP2-cluster	QSQRSRSYRAGGHGRRYGPGHGYY	24	NA	NA	MKKKNQPNLRLVFLLLVVILDSSSIDRGLASPQELLPLTGYRWRVKMIQSQRSRSYRAGGHGRRYGPGHGYYIPKPPPPPLLSPLSSPLQSSSSSLAPSSMPLSSP*
Alyli.0037s0116.1	Alinifolium_15709	Alinifolium	15	5.3e-34	SCOOP2-cluster	PVRSSRSPRSPSY	13	NA	NA	MAKKIVSNLRLVFLLLVIILVSCSKECALASPDYPQELRSSSEWRRKLIPVRSSRSPRSPSYAPKQPPTPVSPSLPPSN*
AL8G15220.t1	Alyrata_16207	Alyrata	15	1.5e-34	SCOOP2-cluster	PVRSSRSPRSPSY	13	NA	NA	MAKKLGLMILLLVIMLVSCSKSNDCALASPQKSRPSSEWRRKLIPVRSSRSPRSPSYAPRNPPLPPPPPPLSPSSPSN*
AT5G44567.1	Athaliana_15873	Athaliana	15	4.8e-34	SCOOP2	PVRSSRSPRSPSF	13	NA	NA	MANNLGLVILLLVIVLVSCSKSSDCALASPQKSRPSSEWRRKLIPVRSSRSPRSPSFAPKKPPPPPPSPPLSPSSPPSN*
Carub.0008s0390.1	Crubella_4020	Crubella	15	1.4e-30	SCOOP2-cluster	PVRSSRSPRSPSF	13	NA	NA	MAKKKYSKYLGLVFLLLLCSVVSCSNQRALIVSTQEPSSLSAWKRKLIPVRSSRSPRSPSFLPPTPRRRPPPPPRRPPPPPRRSSPPPPPPPSLVSK*
Carub.0008s0388.1	Crubella_6832	Crubella	15	2.9e-30	SCOOP2-cluster	PVNPSRSPRSPSF	13	NA	NA	MANLGLVFLLLLCIVVSCSNERALVPPQELSSLTVWRRKLIPVNPSRSPRSPSFPPPRPRPRSPPPPPPPPPPPPSS*
Csa11g070090.1	Csativa_26118	Csativa	15	2.2e-11	NA	NA	NA	NA	NA	MAKKRFSNLGLLFLFLLSIVVSCSNECAHASPQELRPLSGHVEKEVDTSTVIKKSTKSFFCAAKAPIAATSASTVTIASTSASTVTIASTIVTIPINLIGTIA
Csa20g071750.1	Csativa_29379	Csativa	15	2.4e-33	SCOOP2-cluster	PVRSSKSPRSRSF	13	NA	NA	MAKKRFSNLGLLFLLLLSIVVSCYNECAHASPQELRELSAWRRKLIPVRSSKSPRSRSFAPQRPPSRPPPPPPSPSPPPLSPSP
Csa18g009090.1	Csativa_9821	Csativa	15	2e-06	SCOOP2-cluster	RVTHSSSPPSPHYYVYKS	18	NA	NA	MKSNTVSELGLVLLLLLCTFLYHTESALPSQQTSITEWRTKMVRVTHSSSPPSPHYYVYKSPPPPPQIARASPPPPQTSHATPPRIPNVPSLSPGMPHTPP
Desop.0222s0148.1	Dsophioides_12366	Dsophioides	15	3.5e-35	SCOOP2-cluster	PVRSSRSPRSPSY	13	NA	NA	MAKKIVSNLGLVFLLLVIILVSCSKECALASPDYPQELRSSSEWRRKLIPVRSSRSPRSPSYAPKQPPTPVSPSLPPSN*
Thhalv10001073m	Esalsugineum_3686	Esalsugineum	15	2.6e-17	SCOOP2-cluster	RVESSTSYRGGGYGGYGRSRGGGYGGSRGGGYGGYGRSRGGGYGGSRGGGYGGFHS	56	NA	NA	MAEKGPSSLGLVFLLLVILLVLCSNDYALASPQKLHPSSGWRRQLVRVESSTSYRGGGYGGYGRSRGGGYGGSRGGGYGGYGRSRGGGYGGSRGGGYGGFHSPLPSPPPPLVSLPPSMSPHLPLP*
Eusyr.0129s0022.1	Esyriacum_25163	Esyriacum	15	5.3e-14	SCOOP2-cluster	LAKPSRSIRGPTRL	14	NA	NA	MAKKGPSNFGLVFLLLAILLVICSTDCALTSPQELRPSSGLKRKLGLAKPSRSIRGPTRLPPRRPLFPRIPSWYPRPSRTPRPPPPPRP*
Isati.0943s0015.1	Itinctoria_26593	Itinctoria	15	1.3e-13	SCOOP2-cluster	RVRSSNSGRAKGGGGPGGYHL	21	NA	NA	MAKNGPSNLGLVFLLLVVLVLSCSNDCALSCPHELRPSSVGRRREMRRVRSSNSGRAKGGGGPGGYHLPLPPPPPPSILSPPPPPLLFSPPSLPRS*
Isati.1768s0006.1	Itinctoria_27039	Itinctoria	15	1.2e-13	SCOOP2-cluster	RVGPSFSGRAQSGGGTDGRGGYRF	24	NA	NA	MAKDGPSSLGLVFLLLVVLVLSCSNECTLSSPQELRPSSGGRREMLRVGPSFSGRAQSGGGTDGRGGYRFPRRPRRPSILSPPPPPLLLSPPSLPPSLPPS*
Isati.18007s0001.1	Itinctoria_28511	Itinctoria	15	2.3e-16	SCOOP2-cluster	RVGPSFSGRAQSGGGYRF	18	NA	NA	MAKDGPSSLGLVFLLLVVLVLSCSDECTLSSPQEQRPSSGGRREMLRVGPSFSGRAQSGGGYRFPPRRPRRPSILSPPPPPLLLSP
Isati.12270s0001.1	Itinctoria_67233	Itinctoria	15	8.7e-13	SCOOP2-cluster	QVRPSNSGRAKSGGRYLF	18	NA	NA	MANNGLSKLGLVFLLLVVVLVLLSSTDCVLSSPRELHPSSVSGRREMLQVRPSNSGRAKSGGRYLFPPPPSISSPPLPPPPSLLY*
Luann.0135s0046.1	Lannua_2389	Lannua	15	2.6e-07	SCOOP2-cluster	GAKGSHSRPSPTFKPPTRKMRPPPPPPFLPPSRSRSPQYKPPKSWMPQPS	50	NA	NA	MRKKTFYLKLAHYFLTVCLLLCHVGSALPSHHELLSITRLRRKLIGAKGSHSRPSPTFKPPTRKMRPPPPPPFLPPSRSRSPQYKPPKSWMPQPSPPPPLPQMPYAFPPPPHMPYAPPPPRLIPNTPPPPRRMSYASSPTSLPRVLYPPPPRVLLSSSSP*
Luann.0079s0108.1	Lannua_35232	Lannua	15	5.9e-21	NA	NA	NA	NA	NA	MMAKEASSNLGLVFLLLLILLVSSSNDCVLASPQHLIPSSGWRREMRRVRPSNSGRAKSGGHFPLRPPPPPPPPPPPPPLLF*
Mamar.0055s0151.1	Mmaritima_26925	Mmaritima	15	2e-35	SCOOP2-cluster	PVRSSRSPRSPSY	13	NA	NA	MAKKTLSSVWLVYFLLVIILVSCSNDCVLASPLKSPPSSDWRRKLIPVRSSRSPRSPSYAPQIPPHKSPPPLSPSN*
Thlar.0069s0128.1	Tarvense_19233	Tarvense	15	3.1e-16	SCOOP2-cluster	RVKSSKSDRGSGGGPGGGYHL	21	NA	NA	MAKKNPSKFELVLLLLVILLVSCSNECALASPQKLHPGAILLYNKKMARVKSSKSDRGSGGGPGGGYHLPLPPPPPPPSPFLMWPPSSEQLPLP*
Thlar.0069s0131.1	Tarvense_20924	Tarvense	15	2.8e-21	SCOOP2-cluster	RVKSSKSDRGSGGGPGGGYHL	21	NA	NA	MAKEIPSKLGLVLLLLVILLVQCFNECALASPQKLRPSSGWRRKMARVKSSKSDRGSGGGPGGGYHLPLPPPPPPPSPFLMWPPSSEQLPLP*
KFK24245	Aalpina_12415	Aalpina	18	9.6e-13	SCOOP9-10-cluster	YTRPSSRGHGGGH	13	DIYTRPSSRGHGGGH	15	MVYDAIGTPPSRSGRGGIAHGRRVMSISRPNGDIYTRPSSRGHGGGHIYQHSSP
KFK22090	Aalpina_17472	Aalpina	18	1.2e-16	SCOOP9-10-cluster	YTRPSSSGHGGGH	13	DIYTRPSSSGHGGGH	15	MTYYKHNGDIRTPPSTSGPGGGRHDHGRRLMSIYRPNGDIYTRPSSSGHGGGHIHQHSL
KFK31632	Aalpina_21518	Aalpina	18	8.6e-40	SCOOP9-10-cluster	FTGPSNSGHGGSH	13	DIFTGPSNSGHGGSH	15	MGKKTSSKLGQALVVVLLLCTHIYRTESATSSHPEPPSITGRRMMMVYHPNTGPGGIGTPPSHIKPGQKGRRLMTYYKPNGDIFTGPSNSGHGGSHIDQASFP
Alyli.0041s0314.1	Alinifolium_27618	Alinifolium	18	7.6e-51	SCOOP9-10-cluster	FTGPSHSGHGGGS	13	DIFTGPSHSGHGGGS	15	MGKMTSSKSSEVLIVVLLLCIFIYRTESALPSHYESLSITGRRMMAYNTNGGLETPPSKSKSVHQKGRILETYYKPNGDIFTGPSHSGHGGGSIDQVSSP*
Alyli.0037s0117.1	Alinifolium_5156	Alinifolium	18	6.4e-50	SCOOP9-10-cluster	FTGPSHSGHGGGS	13	DIFTGPSHSGHGGGS	15	MGKMTSSKSSEVLIVVLLLCIFIYRTESALPSHYESLSITGRRMMAYNTNGGLETPPSKSKSGHQRGRILETYYKPNGDIFTGPSHSGHGGGSIDQVSPP*
AL8G15230.t1	Alyrata_21457	Alyrata	18	6.3e-47	SCOOP9-10-cluster	YTGPSNSGHGGGH	13	DIYTGPSNSGHGGGH	15	MDTHASSKLGHVLMLLLLLSFLLHHTKSTLPSDHEELSITGRRIMAYYKHDGAIGTPPSRSGRGGGHGKRMMPYYNPNAPTQTPTLRSRRGRKLMGIYRPNGDIYTGPSNSGHGGGHIHQHSSP*
AL8G15080.t1	Alyrata_28124	Alyrata	18	3.9e-37	SCOOP9-10-cluster	FTGPSGSGHGGGR	13	DIFTGPSGSGHGGGR	15	MENKTFSSNSVHLLIVFLLLCTFLSRTESARPSHHALLSITGRTMMSNYKTNSAIGTPSSTSSHAPGGNGRKLMSIYRPNGDIFTGPSGSGHGGGRTPAP*
AT5G44578.1	Athaliana_13131	Athaliana	18	3.3e-43	SCOOP9	GTGPSHSGHGGSS	13	EIGTGPSHSGHGGSS	15	MENIFFSKLTQVFIVALLCIFIYRTESAMSSHREQLSLTGRRMMANIPYPYGGIYVKPPPLKSKDSNQKGKRGETYYKPNSEIGTGPSHSGHGGSSIEHVSSP*
AT5G44580.1	Athaliana_828	Athaliana	18	1.9e-34	SCOOP10	FTGPSGSGHGGGR	13	DIFTGPSGSGHGGGR	15	MERKKFSSKFIHLLIVFLLLCTFLSRTESALPYHHELFLGRKRMNYYKPNSAIGTPSSTSDHAPGSNGRKLMSIYRPNGDIFTGPSGSGHGGGRTPAP*
Bostr.29514s0051.1	Bstricta_7661	Bstricta	18	2.8e-50	SCOOP9-10-cluster	DAGPSHSGHGGSR	13	DIDAGPSHSGHGGSR	15	MEIQKAKLENEEREMGKKTSSKLSQVFIVFFLCTFIYCTESAIPSHHEQLSITGRRMMAYNPYGGVYVEPPPSKSKDSHQKGKRLETNYKPNSDIDAGPSHSGHGGSRIDQVSSP*
Caamp.0076s0579.1	Camplexicaulis_39067	Camplexicaulis	18	8.9e-43	SCOOP9-10-cluster	FTGPSNSGHGGGH	13	DIFTGPSNSGHGGGH	15	MGNKTCSNLGQLFIVVLLFCSFIYRTKSAHLGHDEPIPVTGRKMLVYNPNGGIETPRSKSKPGQKGGTYYQPNGDIFTGPSNSGHGGGHIDQASSP*
Carub.0008s0380.1	Crubella_21834	Crubella	18	3.2e-36	SCOOP9-10-cluster	FTGPSHSGHGGSS	13	EIFTGPSHSGHGGSS	15	MGKKTSSKPSQVLFIVVLLCICIYRTESAVPSHHHHQLSITGRRMMASNRSDNHQKGKTQENIYKPNSEIFTGPSHSGHGGSSIDQVSSP*
Csa11g070060.1	Csativa_81201	Csativa	18	3.6e-35	SCOOP9-10-cluster	FTGSSHSGHGGGS	13	DIFTGSSHSGHGGGS	15	MGNKTSTKLCQVLFIVVLLCSSIYRTESAVPSHHEKISRTGRRMMAYNPDGSIHVEGKKLETYYMPNSDIFTGSSHSGHGGGSIDQVSPP
Desop.0222s0150.1	Dsophioides_11199	Dsophioides	18	4.3e-51	SCOOP9-10-cluster	FTGPSHSGHGGGS	13	DIFTGPSHSGHGGGS	15	MGKMTSSKSSEVLIVVLLLCIFIYRTESALPSHYESLSITGRRMMAYNTNGGLETPPSKSKSGHQKGRILETYYKPNGDIFTGPSHSGHGGGSIDQVSSP*
Distr.0002s210100.1	Dstrictus_25195	Dstrictus	18	2.1e-31	SCOOP9-10-cluster	YTRPSSSGRGGGR	13	AIYTRPSSSGRGGGR	15	MGSNGQVLMFLLLSILFYDTESALPLGHEQLSITGRRMMAYYEHNDGGIGTPSSISRPGGRGRRLMSIYRPNGAIYTRPSSSGRGGGRIHQHSSP*
Distr.0002s209300.1	Dstrictus_25359	Dstrictus	18	7.1e-29	SCOOP9-10-cluster	FSRPSHSGHGGGT	13	DIFSRPSHSGHGGGT	15	MAMKSYSKFGQLLIVVLLLCSLIYRTQSALPSPLSITGRRMMALNPTLESNGGQKGRRLMTYYKPNGDIFSRPSHSGHGGGTINRAPLP*
Ibeam.1308s0003.1	Iamara_33133	Iamara	18	1.6e-18	SCOOP9-10-cluster	YTGPSGSGRGGGH	13	DIYTGPSGSGRGGGH	15	MMTQNKPNGAIDTPPSRSRRGPGGHGRRLMSMYRPNGDIYTGPSGSGRGGGHIHQHSSA*
Ibeam.4491s0003.1	Iamara_35884	Iamara	18	3.7e-19	SCOOP9-10-cluster	YTRPSSSGHGGGH	13	DIYTRPSSSGHGGGH	15	MMTHYKPNGDIDTPPSRSRRGGGGHGRRLMTMYKPNGDIYTRPSSSGHGGGHIHQHSSP*
Isati.0943s0010.2	Itinctoria_44960	Itinctoria	18	1.2e-44	SCOOP9-10-cluster	FTGPSHSGHGGSN	13	DIFTGPSHSGHGGSN	15	MGNKTCSNLGQLVIVVLLLCSFIYRTESALLGHHESISVTGRKMLVYNPNGDIETSPSKRKPGQKGGTYYQPNGDIFTGPSHSGHGGSNIDQVSSP*
Isati.4259s0002.1	Itinctoria_60217	Itinctoria	18	9.6e-20	SCOOP9-10-cluster	FTGPSHSGHGGSN	13	DIFTGPSHSGHGGSN	15	MLVYNPNGDIETSPSKRKPGQKGGTYYQPNGDIFTGPSHSGHGGSNIDQVSSP*
Isati.4487s0002.1	Itinctoria_98182	Itinctoria	18	9.5e-43	SCOOP9-10-cluster	FTGPSHSGHGGSN	13	DIFTGPSHSGHGGSN	15	MGNKTCSNLGQLVIVVLLLCSFIYRTESARLGHPESISITGRKMLVYNPNGDIERSASKGKPGQKGGSYYQPNGDIFTGPSHSGHGGSNIDQASSP*
Luann.0135s0055.1	Lannua_30159	Lannua	18	8.8e-17	SCOOP9-10-cluster	HTRPSTSGHGGGN	13	DIHTRPSTSGHGGGN	15	MEFKNIPKLGQVFIVVLLLCTLIYCTESSLPYPLSITGGRLMTYMPNGDIHTRPSTSGHGGGNINQASP*
Luann.0079s0109.1	Lannua_35486	Lannua	18	1.2e-14	SCOOP9-10-cluster	YTGPSNSGHGGGH	13	DIYTGPSNSGHGGGH	15	MMAFYKHNIETRPSTTDRAGGHERRLMSIYRRDGDIYTGPSNSGHGGGHIHQRSTP*
Lesat.0014s0852.1	Lsativum_12701	Lsativum	18	4.9e-12	SCOOP9-10-cluster	FAGSSHSGHGGGQ	13	DIFAGSSHSGHGGGQ	15	MMAHNPTSKANGQKGGRMVNIYKPNGDIFAGSSHSGHGGGQINRAPKP*
Mamar.0055s0152.1	Mmaritima_1947	Mmaritima	18	3.3e-48	SCOOP9-10-cluster	FTGPSHSGRGGSS	13	DIFTGPSHSGRGGSS	15	MGKKTSLKLSQVFIVVLLCFFTYRTESAIPSHHEQLSITGRRMMSNTPYGGIYVERPLTKSKDSHQKGKRLETYYKPNSDIFTGPSHSGRGGSSIDQVSSP*
Myper.0001s0034.1	Mperfoliatum_24481	Mperfoliatum	18	3.1e-41	SCOOP9-10-cluster	FTGPSHSGHGGSN	13	DIFTGPSHSGHGGSN	15	MGNKTCSNMGQLVIVVLLLCSFNIYRTESALLGHHESISITGRKMLVYNPNGDIERSPPKSKPGQKGGTSYQPNGDIFTGPSHSGHGGSNIDQSSSP*
Roisl.0012s0309.1	Rislandica_14904	Rislandica	18	3.5e-47	SCOOP9-10-cluster	FTGPSHSGHGGGS	13	DIFTGPSHSGHGGGS	15	MGKKTSSNLSQVFVVVLLLCNLIYHTESAIPSHRQQLSITGRRMMAYNPNGGIEIPPSKDKGRRLENYYKPNSDIFTGPSHSGHGGGSINQVSSP*
Stapi.10550s0001.1	Spinnata_25319	Spinnata	18	8.3e-35	SCOOP9-10-cluster	FTGPSNSGHGDGH	13	DIFTGPSNSGHGDGH	15	MCNKTCSNLGQLLIVVLFLCSFIYRTESAYHEPISITGRKMLVYNPNVYTEIPPSKSKPRQKAGTYYQPNGDIFTGPSNSGHGDGHIDQASSP*
Thlar.0069s0143.1	Tarvense_13690	Tarvense	18	3.1e-17	NA	NA	NA	NA	NA	MRKNTCSKLGQVIIVVVLIYRTEAALRLPHEPLLITGRRMMAYNQNAIIGTPPSQSQPGGRKGPGKIDDSNKPHMYIGAGSSSGGVSP*
KFK33217	Aalpina_17810	Aalpina	19	3.6e-31	SCOOP48-49-cluster	RTPPSGSCGAAIA	13	EIRTPPSGSCGAAIA	15	MKTSHVPMLRLLLCILFVFGLVAARPPPDMGPEIRTPPSGSCGAAIANDDSPQVQAIRPPCRRPRLRNQDLGHTTLP
Alyli.0571s0095.1	Alinifolium_21143	Alinifolium	19	3.1e-39	SCOOP48-49-cluster	YTPPSGSCGAPIA	13	EIYTPPSGSCGAPIA	15	MAMKTSHVLLLRLLLCLLVVIGLVEARVPGGDMGPEIYTPPSGSCGAPIAKYDSSQVLAKRPPRCRRAQLKSKKI*
Alyli.0103s0163.1	Alinifolium_45772	Alinifolium	19	2e-38	SCOOP48-49-cluster	YTPPSGSCGAPIA	13	EIYTPPSGSCGAPIA	15	MAMKTSHGLLLRLLLCLLVVIGLVEARVPGGDMSPEIYTPPSGSCGAPIAKYDSSQVVAKRPPRCRRARLKSKKI*
AL7G45540.t1	Alyrata_18535	Alyrata	19	1.3e-40	SCOOP48-49-cluster	RTPPSGSCGASIA	13	EIRTPPSGSCGASIA	15	MAMKTSHVLLLCLVFVIGLVEARISGGDMGPEIRTPPSGSCGASIAEYDSSRVLAKRPPPCRRPRPQNQEDVTHTTLP*
AL7G45520.t1	Alyrata_590	Alyrata	19	9.3e-40	SCOOP48-49-cluster	YTPPSGSCGAPIA	13	EIYTPPSGSCGAPIA	15	MRDQARRREATPQQRREKPAPPPETPGRRRSRSRSTSENLLRRQRGESLGKKPSLRLDLSPSTGNRGREHEIPTTENGRHARRTLNSHREKQDRNKTSESSSAQMKSDRKNLEPSHGTGRNRSPERQAIDGDCVVLGEKNGGKSPTRATHAPDFLIEEPMAMKKTSHVLLLSLLLCLMFVIGLVEASIPGGDMGPEIYTPPSGSCGAPIAKYDSQVLLTKRPPPCRRPRLENTEDVTYTTRP*
AT5G36920.1	Athaliana_17705	Athaliana	19	1.7e-40	SCOOP48	YTPPSGSCGAPIS	13	AIYTPPSGSCGAPIS	15	MAMKNTSHVLLLSLLLCLMFVIGLVEASIPDDDMGPAIYTPPSGSCGAPISKYDFQVLAKRPPPCRRPRLENTEDVTHTTRP*
AT5G36925.1	Athaliana_5245	Athaliana	19	3.2e-36	SCOOP49	STPPSGSCGASIA	13	DISTPPSGSCGASIA	15	MAMKTSHVLLLCLMFVIGFVEARRSDTGPDISTPPSGSCGASIAEFNSSQILAKRAPPCRRPRLQNSEDVTHTTLP*
CDY37663	Bnapus_22793	Bnapus	19	1.1e-14	SCOOP48-49-cluster	HTPPSGSCRV	10	YIHTPPSGSCRV	12	MAMKTSHAPLFRLLFLLLSVVGLVGASDHSGPYIHTPPSGSCRVP
CDX74610	Bnapus_62221	Bnapus	19	1.1e-32	SCOOP48-49-cluster	HTPPSGSCRGGIA	13	YIHTPPSGSCRGGIA	15	MAMKTSHAPLFRLLFWLLFVVGLVGASGQYETGPYIHTPPSGSCRGGIAKQDSSEVLARRSPPCRRPRLQNP
Brara.D00773.1	Brapa_37859	Brapa	19	8e-30	SCOOP48-49-cluster	HTPPSGSCRGGIA	13	YIHTPPSGSCRGGIA	15	MAMKTSHAPLFRLLFLLLSVVGLVGASGPYIHTPPSGSCRGGIAKQDSSEVLARRSPPCRRPRLQNP*
Brara.D00857.1	Brapa_9890	Brapa	19	4.1e-38	SCOOP48-49-cluster	STPPSGSCGAAIA	13	EISTPPSGSCGAAIA	15	MKTSVVPFLRLLLCVFFVIDLAGTTIPGGKMVPEISTPPSGSCGAAIAKDDSPQTLARRPPCRRPRLQNSEDVTHTTLP*
Bostr.9638s0017.1	Bstricta_2221	Bstricta	19	1.5e-43	SCOOP48-49-cluster	STPPSGSCGASIA	13	EISTPPSGSCGASIA	15	MAMMKTSHVLLLRLLLCLMLVIGLEEARIPGGDMGPEISTPPSGSCGASIAKYDLSQVLAKRAPPCRRPRLQNPEDVTHSTFP*
Bostr.9638s0014.1	Bstricta_7802	Bstricta	19	1.9e-36	SCOOP48-49-cluster	YTPPSGSCGARTA	13	EIYTPPSGSCGARTA	15	MAMKRTSHVLLLCLMFVIGLVEASIPGGDMGPEIYTPPSGSCGARTAKDDSSQVLTKRPPPCRRPRLQNSEDVT*
Caamp.0097s0879.1	Camplexicaulis_20944	Camplexicaulis	19	2.9e-34	SCOOP48-49-cluster	STPPSGSCGAAIA	13	DISTPPSGSCGAAIA	15	MATKTSNIPFLRLLLCIFFVISFVGAAIPGGKIGPDISTPPSGSCGAAIAEDDSPQTLARRPPCRRPRLRSEDVIHTTLP*
Caamp.0068s0038.1	Camplexicaulis_28230	Camplexicaulis	19	4.4e-37	SCOOP48-49-cluster	STPPSGSCGAGIA	13	KISTPPSGSCGAGIA	15	MAMKASNVSFLGLLLCLFFVIGLVGATIPGGQRGPKISTPPSGSCGAGIAEDNSPQTLARRPPCRRPRLQNSEDVTNTTLP*
Caamp.0097s0880.1	Camplexicaulis_5252	Camplexicaulis	19	3.6e-07	SCOOP48-49-cluster	STPPSPTCGGQIG	13	SISTPPSPTCGGQIG	15	MATKTSQINLLLCLLLLSLSFSSQVRATHRILVASISTPPSPTCGGQIGKLVLEEAKHTTRKRKLCRRHPPIP*
Cagra.6019s0008.1	Cgrandiflora_20939	Cgrandiflora	19	1.3e-23	SCOOP48-49-cluster	YTPPSGSCGTPIA	13	EIYTPPSGSCGTPIA	15	MGPEIYTPPSGSCGTPIAKYASSQVLVKRPPPCRRPRLGNQEDVTDTTRS*
Carub.0007s3215.1	Crubella_12594	Crubella	19	5.7e-42	SCOOP48-49-cluster	YTPPSGSCGTPIA	13	EIYTPPSGSCGTPIA	15	MAMKRTSHVLLLHLLLCLMFVIGLVQASIPGGDMGPEIYTPPSGSCGTPIAKYASSQVLVKRPPPCRRPRLGNQEDVTDTTRS*
Csa10g040460.1	Csativa_12436	Csativa	19	2.9e-39	SCOOP48-49-cluster	YTPPSGSCGAPIA	13	EIYTPPSGSCGAPIA	15	MVMKRTSHVRLLRLLLCLMFVIGLVEASIPGGGMGPEIYTPPSGSCGAPIAKYDISSQVLTKRPPPCRRPRLGNQEDVVTHAKRP
Csa12g074340.1	Csativa_64476	Csativa	19	3.4e-39	SCOOP48-49-cluster	YTPPSGSCGAPIA	13	EIYTPPSGSCGAPIA	15	MVMKRTSHVRLLRLLLCLMFVIGLVEASIPGGGMGPEIYTPPSGSCGAPIAKYDISSQVLTKRPPPCRRPRLGNQEDVVTLTHATRP
Csa11g046570.1	Csativa_88113	Csativa	19	3.4e-39	SCOOP48-49-cluster	YTPPSGSCGAPIA	13	EIYTPPSGSCGAPIA	15	MVMKRTSHVRLLRLLLCLMFVIGLVEASIPGGGMGPEIYTPPSGSCGAPIAKYDISSQVLTKRPPPCRRPRLGNQEDVVTLTHATRP
Clevi.0004s2383.1	Cviolacea_20845	Cviolacea	19	1.4e-24	SCOOP48-49-cluster	YTPPSQSCGGPIA	13	SIYTPPSQSCGGPIA	15	MATKTSNVFLQSLLLSLLLLCLSSQVGVVEATQRKLVDMQGSIYTPPSQSCGGPIAKYASEAMEKRRRCRKHP*
Distr.0006s89300.1	Dstrictus_15857	Dstrictus	19	1e-18	SCOOP48-49-cluster	YTPPSKSCRGGSG	13	YKYTPPSKSCRGGSG	15	MGMKTSHVPTLHLLLCLFLVMNLVGAKLPAHYKYTPPSKSCRGGSGKHGPSQVLLARRSPRPCTRPRLHKPTRH*
Thhalv10028243m	Esalsugineum_2384	Esalsugineum	19	3.6e-17	SCOOP48-49-cluster	DTPPSKSCRGGSA	13	YIDTPPSKSCRGGSA	15	PYIDTPPSKSCRGGSAKHGPSQLLARRSPPCRRPRLQNPKDISHTTVPRSREPILDLLYVMLIMNC*
Eusyr.0123s0756.1	Esyriacum_9159	Esyriacum	19	8.7e-37	SCOOP48-49-cluster	STPPSGSCGAAIA	13	EISTPPSGSCGAAIA	15	MKISHVPLIRLFLCLFFVIGLVAARVPGSDMGPEISTPPSGSCGAAIAKDDSAQVLARSPPCRRPRVKNPEDVTHTTLP*
Isati.0691s0014.1	Itinctoria_39988	Itinctoria	19	3e-35	SCOOP48-49-cluster	STPPSRSCGAAIA	13	EISTPPSRSCGAAIA	15	MNTALVPFLRLLLCLFFVIGLVGSTTPGGKMGPEISTPPSRSCGAAIAEENPQQTLARRPPCRRPRLQTSEDVTHTTLP*
Isati.1042s0003.1	Itinctoria_40384	Itinctoria	19	3.4e-34	SCOOP48-49-cluster	HTPPSDSCGAGSA	13	YIHTPPSDSCGAGSA	15	MAVKTTHAPLFRLLLCLIFVMGLVGASAQNGPYIHTPPSDSCGAGSAKHGSLEVLARRSPPCRRPRLQNQGDISHITVP*
Isati.1020s0006.1	Itinctoria_42878	Itinctoria	19	1.5e-36	SCOOP48-49-cluster	HTPPSDSCGAGSA	13	YIHTPPSDSCGAGSA	15	MAVKTTHAPLFRLLLCLIFVMGLVGASAQNGPYIHTPPSDSCGAGSAKHGSSEVLARRSPPCRRPRLQNQEDISHITVP*
Isati.0350s0008.1	Itinctoria_43923	Itinctoria	19	1.4e-07	SCOOP48-49-cluster	FTPPSPTCGGQIG	13	SIFTPPSPTCGGQIG	15	MATKTSHISFLLSLLLLSLSFSSQVRATHRPIVASIFTPPSPTCGGQIGKLVFEEAKPETRKRKLCRRHPPRP*
Isati.1020s0010.1	Itinctoria_50219	Itinctoria	19	2.9e-33	SCOOP48-49-cluster	YTPPSGSCRAGSA	13	YIYTPPSGSCRAGSA	15	MAVKTTHAPLFRLLLCLLIFVMGLVGASGPYIYTPPSGSCRAGSAKYGSSEVLGRRSPPCRRLRPQDQEDSSHATVP*
Isati.0350s0009.1	Itinctoria_55720	Itinctoria	19	7.2e-33	SCOOP48-49-cluster	YTPPSGSCRAGSA	13	YIYTPPSGSCRAGSA	15	MAVKTTHAPLFRLLLCLIIFVMGLVGASGPYIYTPPSGSCRAGSAKYGSSEVLGRRSPPCRRLRPQEQEDSSHATVP*
Isati.1042s0006.1	Itinctoria_66762	Itinctoria	19	4.9e-33	SCOOP48-49-cluster	YTPPSGSCRAGSA	13	YIYTPPSGSCRAGSA	15	MAVKTTHAPLFRLLLCLIIFVMGLVGASGPYIYTPPSGSCRAGSAKYGSSEVLGRRSPPCRRLRPQDQEDSSHATVP*
Isati.1020s0011.1	Itinctoria_9803	Itinctoria	19	1.9e-08	SCOOP48-49-cluster	FTPPSPTCGGQIG	13	SIFTPPSPTCGGQIG	15	MATKTSHISFLLSLLLLSLSFSSLVRATHRPIVASIFTPPSPTCGGQIGKLVFEEAKPETRKRKLCRRHPPRP*
Isati.0691s0012.1	Itinctoria_98997	Itinctoria	19	1.5e-36	SCOOP48-49-cluster	HTPPSDSCGAGSA	13	YIHTPPSDSCGAGSA	15	MAVKTTHAPLFRLLLCLIFVMGLVGASAQNGPYIHTPPSDSCGAGSAKHGSSEVLARRSPPCRRPRLQNQEDISHITVP*
Luann.0055s0037.1	Lannua_10424	Lannua	19	2.7e-23	SCOOP48-49-cluster	ATPPSDTCRALGY	13	SIATPPSDTCRALGY	15	MTMKKSHVPLLRLLLCMVFVIGVVGTRFSGSPPGRSIATPPSDTCRALGYNHGSQVTRRPPRPCRRPRLQNQEDDSRSTVP*
Luann.0116s0030.1	Lannua_9284	Lannua	19	1.4e-32	SCOOP48-49-cluster	RTPPSGSCGAGIA	13	DIRTPPSGSCGAGIA	15	MAMKTSNAPLLRHLLCLFFVVGLVEAKLPGPDIRTPPSGSCGAGIAKYDLPQALAKRPPCRRPQLQTQEEDVIHTTIP*
Lesat.0037s0082.1	Lsativum_19145	Lsativum	19	4.5e-40	SCOOP48-49-cluster	YTPPSGSCGASSA	13	EIYTPPSGSCGASSA	15	MAMKTSYACFLRFLLCLVFVIGLVSGKDMDPEIYTPPSGSCGASSAKYEYSEALAKRQPPCRRPRLRNSEGIKLQSLNISGNRRLLRIRAHHSKSRRGKGP*
Lesat.0153s0003.1	Lsativum_32404	Lsativum	19	1.4e-37	SCOOP48-49-cluster	YIPPSGSCGASIA	13	EIYIPPSGSCGASIA	15	MAMRKSYVLLLRLLLCLVLVIGLVSGKDMGPEIYIPPSGSCGASIAKYESSQALAKRQPPCRRPRLRNSEVVTHTASP*
Mamar.0026s0205.1	Mmaritima_11391	Mmaritima	19	3.4e-36	SCOOP48-49-cluster	YTPPSGSCGAPIA	13	EIYTPPSGSCGAPIA	15	MAMKISHDLLLQILLCLMFVIGFVEVCISGGELGPEIYTPPSGSCGAPIAKYDTSHELTKRPPPCKRPRHENKEDVTHSTQP*
Mamar.0026s0203.1	Mmaritima_1190	Mmaritima	19	3.4e-36	SCOOP48-49-cluster	YTPPSGSCGAPIA	13	EIYTPPSGSCGAPIA	15	MAMKISHDLLLQILLCLMFVIGFVEVCISGGELGPEIYTPPSGSCGAPIAKYDTSHELTKRPPPCKRPRHENKEDVTHSTQP*
Mamar.0026s0200.1	Mmaritima_14850	Mmaritima	19	1.1e-38	SCOOP48-49-cluster	YTPPSGSCGAPIA	13	EIYTPPSGSCGAPIA	15	MVMKISHVLLLQILLCLMFVIGFVEASNPGGEMGPEIYTPPSGSCGAPIAKYDTSHELTKRPPPCKRPRHENTEDVTHSTQP*
Mamar.0026s0202.1	Mmaritima_18546	Mmaritima	19	5.3e-37	SCOOP48-49-cluster	YTPPSGSCGAPIA	13	EIYTPPSGSCGAPIA	15	MAMKISHDLLLQILLCLMFVIGFVEACISGGELGPEIYTPPSGSCGAPIAKYDTSHELTKRPPPCKRPRHENKEDVTHSTQP*
Mamar.0026s0198.1	Mmaritima_22577	Mmaritima	19	1.4e-37	SCOOP48-49-cluster	STPPSGSCGASIA	13	DISTPPSGSCGASIA	15	MAMKTSLVLLLCLMFVIGLVEARTPGGEMGPDISTPPSGSCGASIATYNSSSQVLAKRSPPCRRPRLQNQEDVTDTTLP*
Mamar.0026s0201.1	Mmaritima_27610	Mmaritima	19	5.2e-37	SCOOP48-49-cluster	YTPPSGSCGAPIA	13	EIYTPPSGSCGAPIA	15	MAMKISHDLLLQILLCLMFVIGFVEVCISGGEMGPEIYTPPSGSCGAPIAKYDTSHELTKRPPPCKRPRHENTEDVTHSTQP*
Mamar.0026s0204.1	Mmaritima_29163	Mmaritima	19	3.4e-36	SCOOP48-49-cluster	YTPPSGSCGAPIA	13	EIYTPPSGSCGAPIA	15	MAMKISHDLLLQILLCLMFVIGFVEVCISGGELGPEIYTPPSGSCGAPIAKYDTSHELTKRPPPCKRPRHENKEDVTHSTQP*
Myper.0025s0157.1	Mperfoliatum_19458	Mperfoliatum	19	1.1e-38	SCOOP48-49-cluster	STPPSGSCGAAIA	13	EISTPPSGSCGAAIA	15	MKTAHVPFLRLLLCLFFVIGLVGATTPGGKMGPEISTPPSGSCGAAIAEENPPQTLARRPPCRRPRLQTSEDVTHTTLP*
Myper.0025s0160.1	Mperfoliatum_19859	Mperfoliatum	19	6.7e-39	SCOOP48-49-cluster	YTPPSGSCRAGSA	13	YIYTPPSGSCRAGSA	15	MAVKTTHAPLLRLLLCLLIFVMGLVGASGQRGHTGPYIYTPPSGSCRAGSAKHGSSEVLARRSPPCRRPRLQDQEDINHATVP*
Roisl.0008s0102.1	Rislandica_11277	Rislandica	19	1.7e-33	SCOOP48-49-cluster	GTPPSGSCGAGIA	13	DIGTPPSGSCGAGIA	15	MKTSHAPLLRRLLCLVFVIGLVGAKLPGPDIGTPPSGSCGAGIAKYDSSEVLAKRPPCKRPRLQNYKDVTHTSLP*
Roisl.0008s0104.1	Rislandica_7459	Rislandica	19	4.3e-44	SCOOP48-49-cluster	YTPPSGSCGAGSA	13	EIYTPPSGSCGAGSA	15	MAMKTSHVLLLLLLLCLMFVIGLVEAQIPGHDMGPEIYTPPSGSCGAGSAKYDFSKVLARRPPPCRRPRLQNAEEVTHTRLP*
Stapi.0082s0027.1	Spinnata_12478	Spinnata	19	7.4e-36	SCOOP48-49-cluster	HTPPSESCRGGIA	13	YIHTPPSESCRGGIA	15	MAVKTSHAPLFRLLLCLFFLMGLVGASGPNGPYIHTPPSESCRGGIAKHGSSEVLARRSPPCRRPRLQNQEDSSHATVP*
Stapi.7001s0001.1	Spinnata_15103	Spinnata	19	1.5e-37	SCOOP48-49-cluster	HTPPSESCRGGIA	13	YIHTPPSESCRGGIA	15	MAVKTSHAPLFRLLLCLFFVMGLVGASGPNGPYIHTPPSESCRGGIAKHDSSEVLARRSPPCRRPRLQNQEDISHATVP*
Stapi.1393s0004.1	Spinnata_24410	Spinnata	19	2.6e-34	SCOOP48-49-cluster	STPPSGSCGAAIA	13	KISTPPSGSCGAAIA	15	MAMKNFLRLLLCLFFVIGLVGATIPGGKRGPKISTPPSGSCGAAIAEDNSPQTLARRPPCRRPRLQNSEDVTHTTPP*
Stapi.0461s0010.1	Spinnata_45822	Spinnata	19	2.8e-08	NA	NA	NA	NA	NA	MATKTSHISFLLCLLLLSLYFSSQVRATHRILVASIFTPPCPTCGGQIGKLDFEEVKQKTRKRKLCRRHPPRP*
Stapi.19703s0001.1	Spinnata_8870	Spinnata	19	1.5e-37	SCOOP48-49-cluster	HTPPSESCRGGIA	13	YIHTPPSESCRGGIA	15	MAVKTSHAPLFRLLLCLFFVMGLVGASGPNGPYIHTPPSESCRGGIAKHDSSEVLARRSPPCRRPRLQNQEDISHATVP*
Thlar.0061s0048.1	Tarvense_4545	Tarvense	19	2e-35	SCOOP48-49-cluster	STPPSGSCGAAIA	13	EISTPPSGSCGAAIA	15	MKTSHVSLLRLLLCIFFLFGLVGASIPGGKMGPEISTPPSGSCGAAIAEDDSQPPQTLARRPPCRRPRLQNSEDTLDTASP*
KFK31630	Aalpina_21517	Aalpina	20	8.7e-15	NA	TGPSKSGRGGG	11	NA	NA	MGTKTSSKFGQFLIVLLLLCTFLCRTGSALPSALPSAPNSRLITGRRMMAMGTGPSKSGRGGGGAPR
Alyli.0041s0316.1	Alinifolium_19579	Alinifolium	20	4e-23	SCOOP12-cluster	PVKPSQTIKAGGR	13	NA	NA	MGQVLIVILLLCTLLYRTESALPSGPQPVLPTGKGLMDYKIGGPVKPSQTIKAGGRVSDDAPPSTTD*
Alyli.0037s0120.1	Alinifolium_22459	Alinifolium	20	5.6e-25	SCOOP12-cluster	PVHPSQTIKAGGR	13	NA	NA	MGKKNSSNMGQVLIVILLLCTLLYRTESALPSGPQPVLPTGKGLMDYKIGGPVHPSQTIKAGGRVSDDAPPSTTD*
AL8G15070.t1	Alyrata_20557	Alyrata	20	2.1e-42	SCOOP12-cluster	PVRSSQSHQAGGR	13	NA	NA	MGQVLMVFLLLCTVICLTESALPSDHQSALLTGRKMMGYKQSEGPVRSSQSHQAGGRDNDDDPIANIDYGKY*
AT5G44585.1	Athaliana_323	Athaliana	20	2e-41	SCOOP12	PVRSSQSSQAGGR	13	NA	NA	MRNTISSKMGQVLIVLLLLCTVLCRTESALPSGQHSVLLTGRRLMGSGASGPVRSSQSSQAGGRFNDADPIAIDYGKY*
Bostr.4779s0001.1	Bstricta_7319	Bstricta	20	4.5e-25	NA	NA	NA	NA	NA	MRKIISTKFGQVLIMLLLLCTHLCRTESALPSGQQPFLQTGRRMMSYYKQIEDQ*
Cagra.4214s0005.1	Cgrandiflora_17321	Cgrandiflora	20	1.5e-42	SCOOP12-cluster	PVRPSQSQQGGGR	13	NA	NA	MRNTTSSKMGQVLIVILLLCTVLGRTESALPSGHRSVLLTGRRMMGYYKHIQVPVRPSQSQQGGGRDHDDDPPIAANVD*
Cagra.4214s0006.1	Cgrandiflora_3753	Cgrandiflora	20	1.7e-40	SCOOP12-cluster	PVRPSQSQTAGGK	13	NA	NA	MRKMISTKFGQVLIVLLLLLLCTHLCLTESALPSGHQPFLRTGRRMMSYYKMIEGPVRPSQSQTAGGKISNDDDPSTPTD*
Carub.0008s0377.1	Crubella_21626	Crubella	20	1.7e-40	SCOOP12-cluster	PVRPSQSQTAGGK	13	NA	NA	MRKMISTKFGQVLIVLLLLLLCTHLCLTESALPSGHQPFLRTGRRMMSYYKMIEGPVRPSQSQTAGGKISNDDDPSTPTD*
Carub.0008s0376.1	Crubella_5697	Crubella	20	2.4e-42	SCOOP12-cluster	PVRPSQSQQGGGR	13	NA	NA	MRNTTSSKMGQVLIVILLLCTVLGRTESALPSGHRSILLTGRRMMGYYKHIQVPVRPSQSQQGGGRDHDDDPPIAANVD*
Csa20g071850.1	Csativa_28678	Csativa	20	4.6e-37	SCOOP12-cluster	PVRPSQSQQGGGR	13	NA	NA	MSQVLIVLLLLCTVLCRTESALPSVHQSVLLTGRRMMGYYKQNEGPVRPSQSQQGGGRDTADDPNVDYGKY
Csa20g071820.1	Csativa_46920	Csativa	20	1.5e-29	SCOOP12-cluster	PVRPSQSQQGGGK	13	NA	NA	MRKTMFGQVLIVLLLLGTHLCRTESAIPSGQQPLLQTGRRMMSYHMLIEGPVRPSQSQQGGGKISNDSSSPTD
Csa11g070040.1	Csativa_47806	Csativa	20	2.1e-30	SCOOP12-cluster	PVRPSQSQQGGGK	13	NA	NA	MRKTMFGQVLIVLLLLGTHLCRIESAIPSGQQPFLQTGRRMMSYHMLIEGPVRPSQSQQGGGKISNDDPSNPTD
Csa18g008680.1	Csativa_63776	Csativa	20	2.3e-30	SCOOP12-cluster	PVRPSQSQQGGGK	13	NA	NA	MRKTMFGQVLIVLLLLGTHLCRIESAIPSGQQPFLQTGRRMMTYHMLIEGPVRPSQSQQGGGKFSNDDPSNPTD
Csa20g071840.1	Csativa_67403	Csativa	20	3.9e-30	SCOOP12-cluster	PVRPSQSQTAGGK	13	NA	NA	MSKIMFGQVLIVLLLLGTHLCRTESAHPYGQQPFLQTGRRMMSYYMRIEGPVRPSQSQTAGGKISNDDPSSPTD
Desop.0222s0153.1	Dsophioides_26840	Dsophioides	20	6.5e-25	SCOOP12-cluster	PVHPSQTIKAGGR	13	NA	NA	MEMGNKFSSNMGQVLIVILLLCTLLYRTESALPSGPQPVLPTGKGLMDYKIGGPVHPSQTIKAGGRVSDDGPPSPTD*
Lesat.0027s0133.1	Lsativum_40839	Lsativum	20	2.6e-20	SCOOP12-cluster	PVRPSQSQQGGGR	13	NA	NA	MANTTFPKLSQMLIVVLLLCTLIKTSESALTSPLSFTGRRMMAHNPTSKANGQKGRKMMSFIGKQREGPVRPSQSQQGGGRDHADDPPSRR*
Mamar.0055s0155.1	Mmaritima_10725	Mmaritima	20	1e-46	SCOOP12-cluster	PVRPSQSQQGGGR	13	NA	NA	MRTNISSKMGRQVLIVLLLLCTVLCRTESALPFGHQSVLLTGRRMMGYVPKYGPVRPSQSQQGGGRNHDDDPPIANIDYGKY*
Alyli.0137s0091.1	Alinifolium_3925	Alinifolium	21	2.9e-36	SCOOP14-cluster	FLPPSKSPKGKGP	13	PIFLPPSKSPKGKGP	15	MAAKTSNLVALLLSFFLLLLCVSSQIGVSEAKRHQRNKLRLDCVSFPSPPPPHMAPPIFLPPSKSPKGKGPETISVLHK*
Alyli.0344s0036.1	Alinifolium_39959	Alinifolium	21	1.2e-35	SCOOP14-cluster	FLPPSKSPKGKGP	13	PIFLPPSKSPKGKGP	15	MAAKTSNLVALLLSFFLLLLCVSSQIGVSEAKRHQRNKLRLDCVSFPSPPPPPPPHMAPPIFLPPSKSPKGKGP*
AL1G36450.t1	Alyrata_14497	Alyrata	21	4.8e-41	SCOOP14-cluster	FLPPSRSHKGKGP	13	PIFLPPSRSHKGKGP	15	MAAKTSNLVALLLSLFLLLLFVSSSQVGVAEAKRHLSNKLRLDCVSDPSPPPPRRSMAPPIFLPPSRSHKGKGP*
AL8G15180.t1	Alyrata_17717	Alyrata	21	4.5e-38	SCOOP14-cluster	ASFPSKSPKDKGP	13	PIASFPSKSPKDKGP	15	MATKTSNLVPLLLSLFILLLFTLSQVRLAQAKRLQQRNELRLDCVPLPPPPPPLRRIVKPPIASFPSKSPKDKGP*
AT1G22890.1	Athaliana_27554	Athaliana	21	1.9e-41	SCOOP14	FVPPSTSHKGQGP	13	PIFVPPSTSHKGQGP	15	MAAKTSNLVALLLSLFLLLLSISSQVGLGEAKRNLRNNLRLDCVSHPSPPPPHRSMAPPIFVPPSTSHKGQGP*
Cagra.0114s0014.1	Cgrandiflora_18464	Cgrandiflora	21	3.9e-26	SCOOP14-cluster	FVPPSKSSKGKGP	13	PIFVPPSKSSKGKGP	15	MAAKTSNLLLSLFLLLLYVSSQVGGVAKVHLRNKLRLDCDYNLSPPPPPPPPHMAPPIFVPPSKSSKGKGP*
Desop.0021s0128.1	Dsophioides_19626	Dsophioides	21	2e-36	SCOOP14-cluster	FLPPSKSPKGKGP	13	PIFLPPSKSPKGKGP	15	MAAKTSNLVALLLSFFLLLLCVSSQIGVSEAKRHQRNKLRLDCVSFPSPPPPHMAPPIFLPPSKSPKGKGP*
Mamar.0087s0153.1	Mmaritima_571	Mmaritima	21	2.5e-33	SCOOP14-cluster	YLPPSKSPKGKGP	13	PIYLPPSKSPKGKGP	15	MAAKTSNLVALLLSLFLLLLFVSSQVGVTEAKHHLRNKFRLDFVSNPSSPPRHVAPPIYLPPSKSPKGKGP*
Roisl.0191s0124.1	Rislandica_27442	Rislandica	21	4.4e-41	SCOOP14-cluster	FVPPSRSPKGKGP	13	PIFVPPSRSPKGKGP	15	MAAKTSNLVALLLSLFFLLLFASSQVGVAAEAKHHQRNKLRIDCVSIPSPPPPHEAPPIFVPPSRSPKGKGP*
Araha.8838s0004.1	Ahalleri_4839	Ahalleri	22	1.1e-73	SCOOP33-cluster	DAPPSASRQCGGG	13	KIDAPPSASRQCGGG	15	MLSSSTVSFVLFFLLLVLSIHMNEALGAQIEIRKLEETMVMRWNLEGNGFVTSKIDAPPSASRQCGGGKRFKNMATTDRHDDQFSPLPGGDSSSLCIRCVTTQRCVGAVGAPPSTYTCTVISKQCENIPGH*
AL1G37970.t1	Alyrata_11816	Alyrata	22	1.9e-65	SCOOP33-cluster	DAPPSASRHCGGG	13	KIDAPPSASRHCGGG	15	MNEALGAQIEIRKLEETMVMRWNLEGNGFVTSKIDAPPSASRHCGGGKRFENMATIDRHDDQFSPLPGGDSSSLCIRCVTTQRCVGAVGAPPSTYTCTIISKQCENIPGH*
AT1G24148.1	Athaliana_16869	Athaliana	22	3.9e-67	SCOOP33	DVPPSASQHCGGG	13	KIDVPPSASQHCGGG	15	MFSIHMNEALGAQIEIRKLEETMVMRRNKKGNGFVTSKIDVPPSASQHCGGGKRFKNMATTNRHDDQFSPLPGGVSSSLCIRCVTTQRCVGAVGAPRSTYTCTIISKQCENIPGH*
CDY16225	Bnapus_96591	Bnapus	22	1.6e-26	SCOOP33-cluster	WIPPSRSIHCGGG	13	KMWIPPSRSIHCGGG	15	MDDAFCAQTEIRKLKETINARRNLEGDDQRSSKMWIPPSRSIHCGGGKAFENMATTYRTDHGHLPGGYLSSLCQPCISYFSNCYHFTCSTTVNCQSINGSPPTCTRYENCNPATGN
Brara.I03174.1	Brapa_35018	Brapa	22	6.9e-33	SCOOP33-cluster	WVPPSRSIHCGGG	13	KMWVPPSRSIHCGGG	15	MLSSLVSSTLFLLLLVFLLHMDDAFCAQNDIRKLKETINARRNLEGDDQRSSKMWVPPSRSIHCGGGKAFENMATTYRTDHGHLPGGYLSSLCQPCISYFSNCYHFTCSTTVNCQSINGSPPRCTRYENCNPATGN*
Bostr.12659s0260.1	Bstricta_16463	Bstricta	22	3.4e-72	SCOOP33-cluster	DATPSASKHCGGG	13	KIDATPSASKHCGGG	15	MPSSSIVSFMQILLLLVFSLHMDEALGAQIEILKLKETMMMRRNLEGNGLRSFKIDATPSASKHCGGGKSFKNMATTDRHDDQFSPLPGGDSSSLCLRCVTTQRCVGAVGAPPETYTCTTISEHCENIPGH*
Caamp.1039s0372.1	Camplexicaulis_9325	Camplexicaulis	22	2.5e-51	SCOOP33-cluster	GTSPSESTRCGGG	13	KIGTSPSESTRCGGG	15	MASSKVLSYMLLLLLVLSLYMDEAFGAQTINRKLKETIKLRRNLEGDEHRSSKIGTSPSESTRCGGGKKTLKNMVTYGPHDQFSPLPKGDSSSLCIRCIITKTCQGIQGTPLTCTTSERCETIPGH*
Cagra.0605s0011.1	Cgrandiflora_12944	Cgrandiflora	22	7.6e-41	SCOOP33-cluster	STGPSVTRHCKGR	13	KISTGPSVTRHCKGR	15	MASSTFSSMLFLLLLVFSLHLDEALGSQTEIRKLKETIKMRRNLEGDDHRSSKISTGPSVTRHCKGRTSLKNMATTYRPDQGQFNPLPGLYLSSRCASCPSPSANCYTIRCVTTKRCEGFKGSPLTCTTSEKCTRISGP*
Cagra.0605s0010.1	Cgrandiflora_9543	Cgrandiflora	22	9e-73	SCOOP33-cluster	DTSPSASKHCGGG	13	KIDTSPSASKHCGGG	15	MSSSSIVSFMLLFLLLVFLLDMDEALGADQIEIRKLKETMIMRRNLEGNSLRSFKIDTSPSASKHCGGGRSFKKVATTDRHDNDQFSPLPRGDSSSLCIRCVTTKRCVGVVGAPPSTYTCTTISTHCENIPGH*
Crahi.0583s0016.1	Chispanica_14011	Chispanica	22	2.1e-31	SCOOP33-cluster	EIGPSTSRRCGGE	13	KMEIGPSTSRRCGGE	15	MLSSLVSSMLFLLLLVSLLHMDDAFGSQTEIRKLKESVNTRKKMEGDDNRSSKMEIGPSTSRRCGGEKTFKNMTTTYNRSDDGHLPGGYLSSLCQPCSSYFSNCYNYTCTTTEYCQSINGSPPTCTRSEDCEPASGN*
Crahi.0583s0017.1	Chispanica_25858	Chispanica	22	1.9e-29	SCOOP33-cluster	WFGPSRIIHCGGR	13	KMWFGPSRIIHCGGR	15	MSSSLVSSMLFLLLVFLLHMDDAFGAQSEIRKLKYTRRNLEGDDQRSSKMWFGPSRIIHCGGRKAFKNMATNYRPDYGPLPGGYLSSFCQPCNPCFSDSSCHTFSCTTSVSCQSINGSPPTCTRSDNCQPINGSPPTCTRSQNCQFTPGN*
Crahi.0583s0018.1	Chispanica_39749	Chispanica	22	1.9e-26	SCOOP33-cluster	WFRPSRSVHCGGW	13	KMWFRPSRSVHCGGW	15	MSSSLVSSILFLILLVFLLHMDDAFGAQTEIRKLKRVNTRRNLEGDDQRSSKMWFRPSRSVHCGGWKAFENMTTYRTEHGHLPGVYLSSLCQPCNSYFSPCTTFTCTTTQYCQSFYGSPPRCTRSEDCKPASGN*
Camar.0259s0008.1	Cmaritima_22097	Cmaritima	22	1.3e-34	SCOOP33-cluster	WIRPSRSIHCGGG	13	KMWIRPSRSIHCGGG	15	MSSSLVSSVLFLILLVFLVSMDHAFGAQNDIRKLKETIYTRRNLEGDDQRSSKMWIRPSRSIHCGGGKAFENMATSYRPDHGPLTGGYLSSLCQPCNSFSYCHKFTCTITERCQSINGSPPTCTRSETCEPASRN*
Carub.0001s2363.1	Crubella_3560	Crubella	22	8.7e-64	SCOOP33-cluster	DTSPSASKHCGGG	13	KIDTSPSASKHCGGG	15	MDEALGADQIEIRKLKETMIMRRNLEGNSLRSFKIDTSPSASKHCGGGRSFKKVATTERHDNDQFSPIPRGDSSSLCIRCVTTKRCVGVVGAPPSTYTCTTISTHCENIPGH*
Csa14g031250.1	Csativa_32294	Csativa	22	9.9e-37	SCOOP33-cluster	NVGPSTTKRCQGR	13	KMNVGPSTTKRCQGR	15	MASRTFIFMLFLFLVFSLHMDEALAAQTEIRKLKETINMRRNLEGNEHRSSKMNVGPSTTKRCQGRKSLKNMATTYRPNHGQFNPLTVQGGYSSSVCKSCPSFSALCYTARCVITKRCQGFRGSPMECTTTEECTRISGP
Csa03g028100.1	Csativa_76151	Csativa	22	3.6e-35	SCOOP33-cluster	RVGRSITKRCQGQ	13	KMRVGRSITKRCQGQ	15	MASQTFIFMLFLLLVFSLHMDEALAAQTEIRKLKTIKMRRNLEGNDHRSSKMRVGRSITKRCQGQKSLKNMATTYRPNHGQFNPLPVPGGYSSSLCKSCTSFFASCYTVRCVIIKRCQGFHGSPMKCTSFEKCTRISGP
Clevi.0014s0780.1	Cviolacea_13289	Cviolacea	22	5.3e-06	SCOOP33-cluster	RVSPSPPGRDHG	12	RIRVSPSPPGRDHG	14	MARPTVSLMFLVLLLVFSFHTDTTCAHQIQHRKLKEERMKMEGVGHRISRIRVSPSPPGRDHGFPDIRSDLNSDPPIFVGILNPHHIICIL*
Distr.0001s16100.1	Dstrictus_12013	Dstrictus	22	3.7e-63	SCOOP33-cluster	WTPPSESQHCGGG	13	KMWTPPSESQHCGGG	15	MKASIVFSMLILLLVFSLDMDEALGAQTQIRKLKENIKMSRKLEGNDHKNSKMWTPPSESQHCGGGKSYKMTATNNQLDGQFSPLPGGDSSSLCIRCTIIKRCEGIQGTPLTCTTTEHCENIPGH*
Thhalv10002119m	Esalsugineum_1603	Esalsugineum	22	2.1e-32	SCOOP33-cluster	LVPPSVSRQCGGE	13	NMLVPPSVSRQCGGE	15	MSSSIVSSMLFLLFLVCPLYMDEAFGAQTEIRKLKETIKMRRNLEGDEHRSSNMLVPPSVSRQCGGEYFLKNTATTYHSEDEFSPSPGDSLSYYCRKCDSLNHCTIYLCTTIEHSVQCKHCSNKIYITGQNFP*
Thhalv10009058m	Esalsugineum_5287	Esalsugineum	22	3.8e-42	SCOOP33-cluster	HIRPSITKRCSGP	13	KMHIRPSITKRCSGP	15	MLSSIVSSMLFLLLLVFSFHMDEAFGAQTEIRKLKETVNMRRNLEGDDHRSSKMHIRPSITKRCSGPKTFKNMATTLRPDHGEFRPLPGGYSSSLCSACNSYSSYCYTISCTTTERCQSFNGSPMTCTRSEECHRIYGH*
Eusyr.0005s0561.1	Esyriacum_29270	Esyriacum	22	8.3e-06	NA	NA	NA	NA	NA	MASSIVSSMFLILLLLFVFPHIDKTIGAQVKIRKLQETNYQDQTVEKQGVGDAIRNFCRGGRCCPKSIPACRGQINLPSPPPKFTTARNGPGQ*
Eusyr.0048s0033.1	Esyriacum_899	Esyriacum	22	2.8e-37	SCOOP33-cluster	RTPPSTTRRCGSG	13	KMRTPPSTTRRCGSG	15	MLLLLLLVFSLHMREALGAQTEIRKLMGDAEETIKMRRNLKGNNDDRSSKMRTPPSTTRRCGSGRTFNNMANTYRPDHGQFRPLPGGYSSTLCNACTSFSSYCYTIRCTTTRRCQSVNGSPMTCTTSESCERIGS*
Eruve.1476s0019.1	Evesicaria_44438	Evesicaria	22	9.2e-31	SCOOP33-cluster	GTVPSRSIRCGGD	13	KMGTVPSRSIRCGGD	15	MLSSPVSSLLFLLLLVFLIHMDDAFGAKTEIRKLKETINARRNLNGDDNGSSKMGTVPSRSIRCGGDKTLKNMATTYHPDHHGSIPGGYLSSLCQPCSSYFSTCYTFTCTTTESCQSINGSPPTCTRSENCVPAFGN*
Eruve.0101s0008.1	Evesicaria_62132	Evesicaria	22	8.5e-34	SCOOP33-cluster	GTVPSRSIRCGGE	13	KMGTVPSRSIRCGGE	15	MLSSPVSSLLFLLLLVFLIHMDDAFGAQTEIRKLKETINARRNLNGDDNRSSKMGTVPSRSIRCGGEKTLKNMATTYHPDHHGPIPGGYLSSLCQPCSSYFSKCYTFTCTTTESCQSINGSPPTCTRSENCVPAFGN*
Ibeam.2443s0004.1	Iamara_53298	Iamara	22	8.6e-33	SCOOP33-cluster	GLRGSVTKRCSGR	13	KMGLRGSVTKRCSGR	15	MHTIVSSIICLLLVFPLHMDNAVAAQTEIPELGDAEETLRVRNNLEGNDPKSSKMGLRGSVTKRCSGRKAFKNMATTYRPDHGQFHPLPVGYSSSLCQPCNSYSYCYTFRCTTTKRCSSFNGSPMTCTSSEKCVRISGH*
Isati.1439s0005.1	Itinctoria_26481	Itinctoria	22	1.3e-42	SCOOP33-cluster	MVGGSITRRCKGP	13	KMMVGGSITRRCKGP	15	MSSSVVSSMLFLLLLMFSLHMDDAFGAQTEIRKLKETMKMKRNLEGDDNRSSKMMVGGSITRRCKGPKTFKNMATTYRPDHGQFHPLPGGYSSSLCQACPLHSSYCYTIRCTTTQRCRSVNGSPPTCTRSESCQRINGQ*
Isati.0238s0002.1	Itinctoria_89643	Itinctoria	22	1e-45	SCOOP33-cluster	WFGPSITRRCGAG	13	KMWFGPSITRRCGAG	15	MSFSVVSSMLFLLLLVFSLHMDDAFGAQTEIRKLKETMKMKRKLEGDDNRSSKMWFGPSITRRCGAGRTFKNMATTYRPDHGQFHPLPGGYSSSLCQACTSYSSYCYTIRCTIIQRCQSVNGSPPTCTRSESCQRIDGH*
Luann.0033s0378.1	Lannua_35220	Lannua	22	5.4e-36	SCOOP33-cluster	WLGPSTTRRCGIG	13	KMWLGPSTTRRCGIG	15	MSSSSTLLSSILFLLLLFSLLMDEAFGARTEIRKLKETVKMRRNMEGEDQRRSSKMWLGPSTTRRCGIGKAFKNMETSDHDHGQFRPLPGGYSSSLCQACLSPSHNCYTIRCVITKVCRTDVSPMTCTTSERCERIP*
Lesat.0158s0030.1	Lsativum_18624	Lsativum	22	9.5e-21	SCOOP33-cluster	AVQGSRTIRCTGR	13	KMAVQGSRTIRCTGR	15	MASSTVLVLLIIMFSFSMDEAHLSAQTQIGKLKETMNMRRNLEDSDDRSSKMAVQGSRTIRCTGRESFKNMVTTYHDEDDDPGTFMSPVLGRDSSKSLCTNCKLFSCITCGSILGPNCYTFKCVTTRHCQGPPMKCSTTEQCTRISG*
Mamar.0058s0682.1	Mmaritima_13644	Mmaritima	22	7.5e-43	SCOOP33-cluster	DVPPSSPKHCGGG	13	KIDVPPSSPKHCGGG	15	MNEALVAQIEIRKLKEMVMRRNLEGNGFRSSKIDVPPSSPKHCGGGKSFKNMATPDCDHDDQFSPRPGGDLSSLCISCVTTQRCVGAVGAPPSTILLNTVQTVGRNKENRRQTKNRPVIET*
Myper.0016s1048.1	Mperfoliatum_5677	Mperfoliatum	22	9.4e-19	SCOOP33-cluster	ETPPSESQHCPGA	13	KMETPPSESQHCPGA	15	MSSSIVSSMLFLFFLIFAIHMDGGFGAKTDIHKLSYVDETITIKRNLEDNSHRNSKMETPPSESQHCPGAIMVTTYGPYHEFVRSLQSSSSFYCTKCDSTGCHRNKCTINLICRGLSLMCTTSTTCIPCNS*
Myper.0002s1188.1	Mperfoliatum_7942	Mperfoliatum	22	1.2e-46	SCOOP33-cluster	WFGPSTTRRCGGG	13	KMWFGPSTTRRCGGG	15	MSSSIVSSMLFLLILVFSLHMDDAFGAQTEIRKLKETIKMKRNLEGDDDNRSSKMWFGPSTTRRCGGGKTFKDMATTYRPDHGQFHPLPGGYSSSLCQACTSYSSYCYTIRCTTTQRCQSINGSPPTCTRSESCQLIPGH*
Roisl.0191s0264.1	Rislandica_14606	Rislandica	22	9e-72	SCOOP33-cluster	STTPSASKHCGGG	13	KISTTPSASKHCGGG	15	MSPSIVSSMLFLLLFMFSNHMDEALGAQTKIRILNETIMIRRNLEGNGLRSSKISTTPSASKHCGGGKTFKNIATTYLHDDQFSPLPGGDSSSLCIRCVTTQRCVGAVGAPPSTYTCTIISKHCENIPGH*
Sialb.2460s0019.1	Salba_10696	Salba	22	3.5e-22	SCOOP33-cluster	WFGPSRSIHCGGG	13	KMWFGPSRSIHCGGG	15	MLHMDNAFGAHTEIRKLKERRNLEGDDQRSSKMWFGPSRSIHCGGGKAFKNMATSTYRSNNHGHLPGEYLSSLCQPCISYFSNCYKFTCTTTVYCQSINGSPPMCTRSENCQPAFGN*
Sialb.0039s0252.1	Salba_9389	Salba	22	8.4e-31	SCOOP33-cluster	WLGPSRSIHCGGG	13	KMWLGPSRSIHCGGG	15	MLSSIVSSMLFFLLLVFMLHMDDAFGAHTEIRKLRPSLTQRRNLEGDDQRSSKMWLGPSRSIHCGGGKAFKNMATSYRSNNHGHLPGEYLSSLCQPCISYFSNCYKFTCTTTVYCQSFNGSPPMCTRSENCQPAFGN*
Sp4g04000.1	Sparvula_19899	Sparvula	22	1.2e-49	SCOOP33-cluster	NTSPSTSNRCGGQ	13	KMNTSPSTSNRCGGQ	15	MASSRVLSSMFFLLLLVFSLHMDEAFGAQKETIKLRRNLEGDDHRSSKMNTSPSTSNRCGGQIKSFKNMATTYGPDGKFSPLPRGDSSSLCIRCIIIKRCVGIKGTPLTCTNTERCETIPGH*
Stapi.4644s0007.1	Spinnata_17395	Spinnata	22	7.4e-32	SCOOP33-cluster	WFGPSITKRCGGG	13	KMWFGPSITKRCGGG	15	MSSSIVSSMLFLLLVFSLRMDDASEETVKMKRNLEGDNNRSSKMWFGPSITKRCGGGKTFKNMATTYRPDHGQFRPLPGGYSSSLCRPCNSYSSHCYTIRCTITERCQSINGSPKTCTRSESSQRIPGH*
Stapi.1762s0005.1	Spinnata_8059	Spinnata	22	2.2e-44	SCOOP33-cluster	WFGPSITKRCGGG	13	KMWFGPSITKRCGGG	15	MSSSIVSSMLFLLLVFSLRMDDASGAQPEIRKLKETVKMKRNLEGDNNRSSKMWFGPSITKRCGGGKTFKNMATTYRPDHGQFRPLPGGYSSSLCRPCNSYSSHCYTIRCTITERCQSINGSPKTCTRSESSQRIPGH*
Thlar.0015s0418.1	Tarvense_22394	Tarvense	22	6.7e-65	SCOOP33-cluster	DTSPSASRKCGGA	13	KIDTSPSASRKCGGA	15	MQTKIGIRLSDNITERIIKMASSTVVSSMLFLLLVFSVHMDDQAFGAQTEIRKLIKETTFKLMNLEGDGSRSSKIDTSPSASRKCGGAKAKKFKNMATNVGPDDQFSPLPRGDSSFLCIRCVITKRCVGIQGTPLTCTPISERCEDIPGH*
KFK22089	Aalpina_14675	Aalpina	23	2.9e-15	SCOOP50-cluster	QVKPSWSRRGHGY	13	NA	NA	MAKRNQPDLRPAFLLLVVLLVSSSIDHAIASLQELLPLTGWREKLIQVKPSWSRRGHGYYVGFPAPPPPSQSPPPSLAPSSVSLSSR
Araha.13610s0004.1	Ahalleri_19659	Ahalleri	23	4e-07	SCOOP50-cluster	PVSASCSLHGGGR	13	NA	NA	MAKKGPSSLGIVFLLLLALLAPWRINCVFSSRQELHPWRIDGERRKLIPVSASCSLHGGGRRGVGRRGGGCPRPPRR*
Alyli.0037s0114.1	Alinifolium_12579	Alinifolium	23	4.7e-10	SCOOP50-cluster	IVYSSDSVKAPIS	13	NA	NA	MAKKSSSNFGGTFLLLVVLLVAFSIETTLASQLELLQLAERRREMIIVYSSDSVKAPISMSPSSAPLASPLSSPTFLSSWSSILSSGRVRKSRKKGEEKHANTLKLI*
Alyli.0041s0312.1	Alinifolium_29256	Alinifolium	23	4.3e-12	SCOOP50-cluster	TVCSSDSVKAPIS	13	NA	NA	MAKKSSSNFGGTFLLLVVLLVAFSIETTLASPLELLQLAERRREMITVCSSDSVKAPISMSPSSAPLASPLSSPTFLSSWSSILSSGRVRKSRKKREEKHANTLKLI*
Alyli.0037s0113.1	Alinifolium_50124	Alinifolium	23	4.8e-32	SCOOP50-cluster	TTLPSRSQRARKR	13	NA	NA	MAKNFGIVFVLLIFLLVSCSINYALPCPQPQELLPLIGWRRMTITTLPSRSQRARKRDTPPSPSPLSPPSLPSPPPSPSPLSPPSLLSPPPGL*
AL8G18900.t1	Alyrata_23125	Alyrata	23	5.2e-13	SCOOP50-cluster	QSQPSRSNPSRGR	13	NA	NA	MKKKNQPNLRLVFLLLVVILVSCSIDRALASPQELLPLTGYRWRVKMIQSQPSRSNPSRGRSIRDGPGHGYYIPKPPPPPLLSPLSSPLQSSSSSLAPSSMPFSSP*
AL8G15250.t1	Alyrata_8361	Alyrata	23	3.5e-39	SCOOP50-cluster	TVRSSTSQRARKR	13	NA	NA	MAKNLGIFLVLVVLLVPCSINYALASAQPQESLPQIEWRRMMITVRSSTSQRARKRDIPPSPSPSSPPSLLPPAPGL*
AL3G47580.t1	Alyrata_9597	Alyrata	23	7.1e-08	SCOOP50-cluster	PVSASCSLRALGR	13	NA	NA	MAKKGPSSLGIVFLLLLALLAPWRINCVFSSRQELHPWRIDGERRKLIPVSASCSLRALGRGGGCRDGGGPRPPRASCSLRALGRGGGCRDGGGPRPPRR*
AT5G44563.1	Athaliana_9012	Athaliana	23	1.7e-34	SCOOP50	TVRSSRSQIGRQK	13	NA	NA	MAKNLGFVFLVLVVLLVPCSINYGLVSAQPQELLPQIEWRRMMITVRSSRSQIGRQKRASPSPSSPPSLLSQAPGL*
Bostr.29514s0064.1	Bstricta_17901	Bstricta	23	3.3e-42	SCOOP50-cluster	TTRSSTSQRARKR	13	NA	NA	MAKNLGIVFLLLVVLSVSCSINYALASAQPQELHPLIEWRRMMITTRSSTSQRARKRDIPPSPSPSSPPSLLSPAPGL*
Bostr.29514s0062.1	Bstricta_18623	Bstricta	23	1.5e-17	SCOOP50-cluster	AVCSSQSRRAHTN	13	NA	NA	MAKKSSSNFGMVFLLLVVLLVPCSIDIVLASPQELFQSTELRRKMAAVCSSQSRRAHTNISPSSAPESSPLSLSSGLLSSQSSLLSAAPSPFIEYFLKTWCPQNHHHQKHHH*
Bostr.29514s0061.1	Bstricta_3783	Bstricta	23	5.2e-16	SCOOP50-cluster	VVCSSQSGRAHTN	13	NA	NA	MAKKGSSNFGIVFLLLVVLLVPFSIDMVLASPQELFQSTELRRKMAVVCSSQSGRAHTNISPSSAPESSPLSLSSGLRSSQPSLLSAAPSPCSENNIS*
Caamp.0001s0248.1	Camplexicaulis_28738	Camplexicaulis	23	9.2e-35	SCOOP50-cluster	TVSPSTSSRARKR	13	NA	NA	MAKNLGNLFLLMVVLLASCSINCVLASPQESLPIIVKWRRRMITVSPSTSSRARKRDISPSSSPLSPPLLPSLLSPGPLRRFENYNS*
Cagra.0629s0003.1	Cgrandiflora_570	Cgrandiflora	23	6.6e-42	SCOOP50-cluster	TVRSSTSQRAKKR	13	NA	NA	MAKNLGIVFLLLLVLLVSCSINFDLASAQPQKLPPQIEWRRMMITVRSSTSQRAKKRDLPPSPSPSPPDSPPSSSSSPAPGFEHNGS*
Cagra.2784s0004.1	Cgrandiflora_5982	Cgrandiflora	23	5.7e-18	SCOOP50-cluster	TLRPSVSSRTKSL	13	NA	NA	LNKLFLRTHIIQATRPTRPYQISHIDNIVNELFQHKFQKVAIVLSSWLYNRSIWSRRRVSQTTRITKEERKKNIMVKNGLLNFGIVFLFLVVILVPCSIDSVLASPQELLSATGWRRKLITLRPSVSSRTKSLGAPPSPPPPPFVPPPSAISMKRIRYF*
Camar.8730s0001.1	Cmaritima_41418	Cmaritima	23	2.2e-09	SCOOP50-cluster	LARPSNNGRAKSG	13	NA	NA	MAKDGPYNLKLAFLLLVVLVVSFCNDCALSSPNISSPQELRPSSGRRRREMLLARPSNNGRAKSGGRYHFSPPPPSIRSPPPPP*
Camar.0581s0007.1	Cmaritima_42197	Cmaritima	23	7.2e-34	SCOOP50-cluster	TVSPSTSRRARKR	13	NA	NA	MAKNLGNLFLLLVVLLALCSINCVLASPRESLPLIEWRRRMITVSPSTSRRARKRDLPPSPSPLSPPSGSLLGFKNYRS*
Carub.0008s0386.1	Crubella_20706	Crubella	23	6.7e-09	SCOOP50-cluster	LVKSSNSGHGGGG	13	NA	NA	MTNLRLVFFLPLLVLLLSCSNDCALASSQELPQSSSGWRRMMRLVKSSNSGHGGGGGGGGGGYHLPLPSPPPPLCPPINQLSSSVPPPSKTIPLP*
Carub.0008s0393.1	Crubella_24216	Crubella	23	5.7e-43	SCOOP50-cluster	TVRSSTSQRARKR	13	NA	NA	MAKNLGIVFLLLLVLLVSCSINFDLASAQPQKLPPQIEWRRMMITVRSSTSQRARKRDLPPSPSPSSPDSPPWSSSSPAPGFEDNGS*
Carub.0008s0385.1	Crubella_25792	Crubella	23	1.2e-19	SCOOP50-cluster	TLRPSVSSRTKSL	13	NA	NA	MVKNGLLNLGIVFLFLVVILVPCSIDSVLASPQELLSATGWRRKLITLRPSVSSRTKSLGAPPSPPPPPFVPPPSAISMKRIRYF*
Csa19g050520.1	Csativa_20353	Csativa	23	1.6e-07	SCOOP50-cluster	PVSPSCSLKGGGG	13	NA	NA	MANSFGIVFLLLLALLASWRINCVFASPWLELHPLRINGDQRRKLIPVSPSCSLKGGGGRSGGCQGGRGRQVGGPPRR
Csa11g070100.1	Csativa_34613	Csativa	23	6.9e-37	SCOOP50-cluster	EVRSSTSQRARKR	13	NA	NA	MAKNLGIVFLLLVVLLVSCSINYALASPQPQELPPLTELGRMMIEVRSSTSQRARKRDLPPSPSPSSPPPSPWLTPGFEDNGS
Csa15g071750.1	Csativa_43996	Csativa	23	5.8e-08	SCOOP50-cluster	PVSPSCSLKGGGG	13	NA	NA	MANSFGIVFLLLLALLASWRINCVFASPRLELHPLRINGDQRRKLIPVSPSCSLKGGGGRGSGCRQGGGPPRR
Csa20g071740.1	Csativa_60679	Csativa	23	7.9e-09	SCOOP50-cluster	RVKSSSSGHGGGG	13	NA	NA	MTMKGSLNLRLVFLLLLVLLLSCSNDYALSSSQELRPSSGGRRMMRRVKSSSSGHGGGGGPGGGGSSGDGNLPLPSHPPPLLPPLCQPSPSVPPQSEALSLP
Csa18g009100.1	Csativa_9939	Csativa	23	5.2e-36	SCOOP50-cluster	EVRSSTSQRARKR	13	NA	NA	MSIESKGLANQEKKEMAKNLGIVLLLLVVLLVSCSINYALASPQPQELPPLTERGRMMIEVRSSTSQRARKRDLPPSPSPSSPPPSSSLAPGFEDNGS
Desop.0222s0146.1	Dsophioides_12252	Dsophioides	23	3.2e-14	SCOOP50-cluster	TVCSSDSVKAPIS	13	NA	NA	MAKKSSWNFGGTFLLLVVLLVAFSIETTLASPLELLQLAEWRREMITVCSSDSVKAPISMSPSSAPLASPLSSPTFLSSWSSILSSGRVRKSRKKTGRKACKHS*
Desop.0222s0144.1	Dsophioides_15727	Dsophioides	23	7.7e-31	SCOOP50-cluster	KADPSTSQRTKIK	13	NA	NA	MSKNLGIMFLLLVVLSVSCPISYALASPQPQELLPLLIEGRRMMIKADPSTSQRTKIKSVAPSSPPVSPPSL*
Distr.0002s213000.1	Dstrictus_22334	Dstrictus	23	1.9e-16	SCOOP50-cluster	PMQPSISRRASSK	13	NA	NA	MVKKGPSNLGVVLFLVVAILVPYSIDCARTSPQELLPLIIWRRKMLPMQPSISRRASSKGAPPSPPPPPFSPPPSAISIKHI*
Eusyr.0117s0033.1	Esyriacum_19253	Esyriacum	23	1.4e-17	SCOOP50-cluster	PVRRSFSDRTRSK	13	NA	NA	MVKNCLSNLGLVLLLLVVILVPCSIDCALTYPQELVPLTVSRRKMIPVRRSFSDRTRSKFAPLPPPPPPSAIFLKHIKY*
Eusyr.0117s0030.1	Esyriacum_20304	Esyriacum	23	8.1e-15	SCOOP50-cluster	VMRPSISQRAKSL	13	NA	NA	MVKNCMSNSGLALLLLVVILVPYSIDCARNSPQELLPLIVWRRKMKVMRPSISQRAKSLGAPPSPPSPPFTPPPSAISMKHINYL*
Isati.0030s0039.1	Itinctoria_110687	Itinctoria	23	9.3e-14	SCOOP50-cluster	RVRPSNSGRAKSG	13	NA	NA	MAKNGPSKLGLVFLLLVVLVLSSSTDCGLSSPRELHPSSVSGRREMLRVRPSNSGRAKSGGRYLFPPPPSSISSPPPPPPVLLSPPSVPRS*
Isati.0745s0019.1	Itinctoria_28845	Itinctoria	23	8.5e-16	SCOOP50-cluster	RVRPSNSGRAKSG	13	NA	NA	MAKNGPSKLGLVFLLLVVLLLSCSTDCALSSPRELHPSSVSGRREMLRVRPSNSGRAKSGGRYLFPPPPSSISSPPPPPPLLLSPPSVPRS*
Isati.0030s0050.1	Itinctoria_58946	Itinctoria	23	2.2e-15	SCOOP50-cluster	RVRPSNSGRAKSG	13	NA	NA	MAKNGPSKLGLVFLLLVVLVLSCSTDCALSSPRELHPSSVSGRREMLRVRPSNSGRAKSGGRYLFPPPPSSISSPPPPPPLLVSPPSVPRS*
Isati.1768s0005.1	Itinctoria_97286	Itinctoria	23	9.3e-14	SCOOP50-cluster	RVRPSNSGRAKSG	13	NA	NA	MAKNGPSKLGLVFLLLVVLVLSSSTDCGLSSPRELHPSSVSGRREMLRVRPSNSGRAKSGGRYLFPPPPSSISSPPPPPPVLLSPPSVPRS*
Luann.0135s0045.1	Lannua_20124	Lannua	23	2e-07	SCOOP50-cluster	RVPSSCSLHGGGR	13	NA	NA	MPKKDISSLRLVFLLLLLLVPWPINCGCACVSSQLLLPSPIDEWRRKLIRVPSSCSLHGGGRFPRCPPPA*
Luann.0079s0111.1	Lannua_25128	Lannua	23	4.2e-36	SCOOP50-cluster	EVGRSISHRARKR	13	NA	NA	MTNNLGNVILLLVVLLASCSINCVLASPQESFPLIEWRREIIEVGRSISHRARKRDIPPAPSPSSPDSPPSPSSPDSPPSLLSPEPLLSFENYNF*
Lesat.0027s0141.1	Lsativum_25663	Lsativum	23	1e-33	SCOOP50-cluster	DAKPSMSRRARKR	13	NA	NA	MTKNLGIVFMLFVVLFVSCSIDYALASPQPHDLLPLTDWRRELIDAKPSMSRRARKRDLPPSPSPSLAPPSPPPPSPSSPPPLPSVLSPAPTS*
Lesat.0014s0848.1	Lsativum_36356	Lsativum	23	5.1e-34	SCOOP50-cluster	DARPSVSRRARKR	13	NA	NA	MAKNLGIVFMLVMVLFESCSINYALASSQPHDLLPLTEWRRLMIDARPSVSRRARKRDLPPSPSPSLAPPPPPSPPSPPPPSLLSPAPTS*
Lesat.0014s0849.1	Lsativum_39919	Lsativum	23	4.6e-22	SCOOP50-cluster	KVRRSVSPPARHY	13	NA	NA	MTKKLEIVIMFLVVPLMLCSINFALDSPQPHELLPSIEWRRMMIKVRRSVSPPARHYSPPPRPPPPSLLSPPPPPTY*
Lesat.0027s0138.1	Lsativum_47113	Lsativum	23	2.5e-23	SCOOP50-cluster	KVRRSVSPPAKKH	13	NA	NA	MTKNLEIVLLFLVVPFVLCSINFALDSPQPHELLPSTEWRRMMTKVRRSVSPPAKKHYYYYSPPPPSRPPPPSRAPPPCRDHRLIEK*
Mamar.0055s0143.1	Mmaritima_23043	Mmaritima	23	1.8e-36	SCOOP50-cluster	TARSSTSQRARKR	13	NA	NA	MAKKLGIMFLLLVVLLVSSSINHVLASPQPPELLPLNGWRRMLITARSSTSQRARKRDIPPSPSPSSPPSLLSLAPGL*
Mamar.0055s0148.1	Mmaritima_8366	Mmaritima	23	1.5e-11	SCOOP50-cluster	RVKASNSGHGGGG	13	NA	NA	MTKKGPLNLRLVFLLLLALLLSCSNKSALASSQELRPSSGWRREMRRVKASNSGHGGGGGGSNNGHGGGGGGGGVYHLPLPPPPPPLKLSPPSVPPPSVPPPSEALSQP*
Myper.0001s0410.1	Mperfoliatum_14272	Mperfoliatum	23	6.5e-09	SCOOP50-cluster	TVCSSRDSRAPIN	13	NA	NA	MMAKESSSKYGLLLLLLIVVLLAPSSIDIVLGSPEELLQYTDSPGELHQYTEWRRKTITVCSSRDSRAPINISPSTSPLSSPSSLSLRRRSSRPSFFSQAPSPCF*
Roisl.0012s0301.1	Rislandica_17590	Rislandica	23	1.8e-41	SCOOP50-cluster	TAPSSTSQRVRKR	13	NA	NA	MAKNLGIVFLLVLVLLVSCSINSALASPQPQEFLPLIEWRRKMITAPSSTSQRVRKRDIPPSPSPSSPDSPPSLLSPAPEL*
Thlar.0069s0127.1	Tarvense_22253	Tarvense	23	2.2e-26	SCOOP50-cluster	IVGPSTSRRANKR	13	NA	NA	MAKKLGNVFLFLVVLLASCSINCVFSSPQESLPLIELRRKMIIVGPSTSRRANKRDIPPLPPPDGSSSPPASPLLPPPIDSLSHPVSSPLPPQVGSSSPTVFPSLPPPVGSSSSPSLSPPLLPPAR*
Thlar.0069s0126.1	Tarvense_32609	Tarvense	23	1.8e-09	SCOOP50-cluster	DVRPSTSKPAGKG	13	NA	NA	MAMKGPLNLKFLLLVVLLVLSCVLASPQELLSLSGWRRKMSDVRPSTSKPAGKGKSG*
Thlar.0069s0132.1	Tarvense_33639	Tarvense	23	1.3e-14	NA	QVRSSYSGHGGGGYGGG	17	NA	NA	MTKNLGLVFVVLLTLLFSYSITSALASPQELLPLPGWRRNMVQVRSSYSGHGGGGYGGGGGGYGGGGGRYGSRGGGYGGGGSQFPLSPPPPSLLSPRLPVPSAMN*
Alyli.0248s0018.1	Alinifolium_31161	Alinifolium	24	2.1e-51	new_2	RVKRSKSIRGPQK	13	NA	NA	MTKNTPLFIILIVALLLVSPLFFGELEAKSTKQSNHRKLGNKEEEENRRNEIVVQIKARVKRSKSIRGPQKKEPRKKPPCTPPYLSSRTQP*
Alyli.0083s0039.1	Alinifolium_45180	Alinifolium	24	3.1e-51	new_2	RVKRSKSIRGPQK	13	NA	NA	MTKNTPLFIILIVALLLVSPLFFGELEAKSTKQSNHRKLGDKEEEENRRNEIVVQIKARVKRSKSIRGPQKKEPRKKPPCTPPYLSSRTQP*
Bostr.26959s0368.1	Bstricta_22727	Bstricta	24	3.5e-18	NA	NA	NA	NA	NA	MIGKAPFFVIFVVALLLLSPLFFGQLEATSTKQPKHRKLGNNNNYGVLRFKQRCFINECPFKRRRFCGLNLNPFDDFLSPV*
Caamp.0097s0885.1	Camplexicaulis_15974	Camplexicaulis	24	8.1e-08	new_2	QVKPSGSRRGPSK	13	NA	NA	MDQNNSQVSTILIALLLLSPLLLSQSQVFSVGLTLHRKTIGEKDGMRQIGYQRKVQVKPSGSRRGPSKGHPPGSPRYKKT*
Cagra.1179s0001.1	Cgrandiflora_20885	Cgrandiflora	24	2.3e-47	new_2	RVKRSKSRRGPQK	13	NA	NA	MTVVKAPFLVIFIVAFLLLSPLFFGQLEATSNKQPKHRKLGEGHMRDDFVVQIKARVKRSKSRRGPQKKEPYKKPPCTPPTHPVKGHP*
Carub.0002s1122.1	Crubella_21728	Crubella	24	5.9e-46	new_2	RVKRSKSRRGPQK	13	NA	NA	MTVVKAPFLVIFIVALLLLSPLLFGQLEATSNKQPKHRKLGEGHTRDEKIVVQIKARVKRSKSRRGPQKKEPYKKPPCTPPTHPVKGHP*
Csa05g068750.1	Csativa_57942	Csativa	24	2.4e-20	NA	NA	NA	NA	NA	MTLVKAPFFVIFTVALLLLSPLFFGQLEATTTKQPEHRKLRNTEGERNRRNELVV
Csa05g068760.1	Csativa_66193	Csativa	24	3.4e-45	new_2	RVKRSKSRRGPQK	13	NA	NA	MLFRQELRDPMTLVKAPFFVIFTVALLLLSPLFFGQLEATTTKQPEHRKLRNTEGERNRRNEIVVQIKARVKRSKSRRGPQKKEPYKKPPCKPPTHPA
Desop.0248s2097.1	Dsophioides_3219	Dsophioides	24	6.3e-51	new_2	RVKRSKSIRGPQK	13	NA	NA	MTKNTPLFIILIVALLLVSPLFFGELEAKSTIQSNHRKLGNKEEEENRRNEIVVQIKARVKRSKSIRGPQKKEPRKKPPCTPPYLSSRTQP*
Eusyr.0008s0386.1	Esyriacum_2565	Esyriacum	24	1.9e-40	new_2	KVKPSCSRRGPQK	13	NA	NA	MTEKSPLFIILIIALLLLSPFFFGQSEAISTKQSKHRKLGNREEEENKRSEIVIQVKAKVKPSCSRRGPQKKEPCKPPK*
Mamar.0070s0049.1	Mmaritima_27281	Mmaritima	24	2.4e-49	new_2	RVKRSKSRKGPQK	13	NA	NA	MKNRRGTMKEKAPLFVILILALLLLSPLFFGQLEATSTKQANHRKLGNIDQEEETRSSNEFVVQIKARVKRSKSRKGPQKKAPYRKPPCKPPTHSPSLTHP*
Araha.8731s0001.1	Ahalleri_885	Ahalleri	25	2.9e-29	SCOOP26-cluster	GFTGSFSRPAPHG	13	NA	NA	MNWKLVLLFGWILLSSIASNPTLAKVTYPPRTTRMKIGFTGSFSRPAPHGGGPPKIISKL*
AL3G25330.t1	Alyrata_16413	Alyrata	25	4.5e-44	SCOOP26-cluster	GFTGSFSRPAPHG	13	NA	NA	MNWKLVLLFGWILLSSIASNPTLAKVTYPPRTTRKGLGNIHINKGMKIGFTGSFSRPAPHGGGPPKIISKL*
AT3G13435.1	Athaliana_927	Athaliana	25	5.6e-44	SCOOP26	GFTGSFSRPAPHG	13	NA	NA	MNWKLVLLIGWILLSSIASNPALAKVTYPTRTTRKWLGNIHISKGMKIGFTGSFSRPAPHGGGPPKIISKL*
Brara.A03260.2	Brapa_27463	Brapa	25	5.7e-36	SCOOP26-cluster	GFRGSVSRSAHHG	13	NA	NA	MNWKLGLLIGLMLLLSITLNPTLARVTYPSRTTKKGIGNIHLNKGMKIGFRGSVSRSAHHGNDPPNHL*
Bostr.3640s0132.1	Bstricta_11535	Bstricta	25	2.8e-41	SCOOP26-cluster	GFRGSFSRSDHHG	13	NA	NA	MKWKFVLLIGWILLSSIALNPTLAKVTYPSRTTRKGRIGNIHISKGMKIGFRGSFSRSDHHGYHPPNHF*
Caamp.1039s0567.1	Camplexicaulis_26918	Camplexicaulis	25	3.7e-37	SCOOP26-cluster	GFRGSFSRSAPHG	13	NA	NA	MNWKFGLLIGLMLLLSIALDPTLARVTYPSRTTRKGIGNLHISKEMKIGFRGSFSRSAPHGNDPPNHF*
Cagra.0690s0020.1	Cgrandiflora_2954	Cgrandiflora	25	3.1e-45	SCOOP26-cluster	GFTGSFSRPAPHG	13	NA	NA	MNWKLVLLFGWILLSSIALNPTLAKVTYPSRMTRKGIGNIHISSGMKIGFTGSFSRPAPHGNGPPIKKISKL*
Carub.0003s1286.1	Crubella_3667	Crubella	25	2.3e-43	SCOOP26-cluster	GFTGSFSRPAPHG	13	NA	NA	MNWKLVLLFGWILLSSIALNPTLAKVTYPSRMTNIQKNKKFGNIHISRGMKIGFTGSFSRPAPHGNDPPIKKISKL*
Csa15g017510.1	Csativa_43830	Csativa	25	3.1e-39	SCOOP26-cluster	GFRGSFSRSAHHG	13	NA	NA	MNWKLVLLTGWILLSSIASNPTLAKVTYPSLTTRKGRIGDIHISKGMKIGFRGSFSRSAHHGNDPPNHNF
Csa15g017540.1	Csativa_65251	Csativa	25	2e-14	NA	NA	NA	NA	NA	MNWKLVLLTGWILLSSIALNPTLAKVTYPSLTTNSRPRLVTASPEGYSGHVDGRLREARLNNPKGNTVDDRGNIYVADTVNNAIRKISEAG
Eruve.0061s0101.1	Evesicaria_33696	Evesicaria	25	5.9e-32	SCOOP26-cluster	GFRGSVSRSAHHG	13	NA	NA	MNWKLSLLIGLMILLSIALNPTLGRVTNPSFTMRKEIGNIHMNKGMKIGFRGSVSRSAHHGNDPPNHH*
Eruve.0061s0100.1	Evesicaria_61952	Evesicaria	25	3.5e-29	SCOOP26-cluster	IFRGSFSRSAHQG	13	NA	NA	MNWKLSLLIVLMLLFSVTQNPTLARATYPSHTTREGIGNIRIKKGMKIIFRGSFSRSAHQGNDPPKHV*
Isati.3863s0007.1	Itinctoria_2274	Itinctoria	25	7e-35	SCOOP26-cluster	GFWGSFSKSAPHG	13	NA	NA	MNWKLGLLICLMLLLSIALNPTLARVTYPSRPTRKGIGNIHINKGMKIGFWGSFSKSAPHGNDPRNHRPLETLDFRPPSPKQSPLG*
Isati.0213s0035.1	Itinctoria_2759	Itinctoria	25	1.9e-35	SCOOP26-cluster	GFRGSFSKSAPHG	13	NA	NA	MNWKLGLLISLMLLLSIALNPTLARVTYPSRPTRKEIGNIHINKGMKIGFRGSFSKSAPHGNDPRNHRPLETFDFRPPSPKQSPLG*
Isati.0208s0040.1	Itinctoria_68353	Itinctoria	25	3.4e-33	SCOOP26-cluster	GFRGSFSKSAPHG	13	NA	NA	MNWKLGLLISLMLLLSIALNPTLARVTYAFRPTRKEIGNIHINKGMKIGFRGSFSKSAPHGNDPRNHRPLETFDFRPPSPKQSPLG*
Isati.16946s0002.1	Itinctoria_80709	Itinctoria	25	1.8e-35	SCOOP26-cluster	GFRGSFSKSAPHG	13	NA	NA	MNWKLGLLICLMLLLSIALNPTLARVTYPSRPTRKGIGNIHINKGMKIGFRGSFSKSAPHGNDPRNHRPLETLDFRPPSPKQSPLG*
Isati.10398s0003.1	Itinctoria_81996	Itinctoria	25	6.9e-32	SCOOP26-cluster	GFRGSISKHAHHG	13	NA	NA	MTWKLSLLVSLMLLLSIAVNPTLARVTDPSRPTRNGIGNIHINKGMKIGFRGSISKHAHHGNDPPNHL*
Isati.12818s0001.1	Itinctoria_83401	Itinctoria	25	1.8e-35	SCOOP26-cluster	GFRGSFSKSAPHG	13	NA	NA	MNWKLGLLICLMLLLSIALNPTLARVTYPSRPTRKGIGNIHINKGMKIGFRGSFSKSAPHGNDPRNHRPLETLDFRPPSPKQSPLG*
Myper.0009s0884.1	Mperfoliatum_22946	Mperfoliatum	25	6.3e-33	SCOOP26-cluster	GFRGSFSKSAPHG	13	NA	NA	MTWKLGLLISLMLLLSIVLNPTLARLTYPSRPTRKGIGNIHMNKGMKIGFRGSFSKSAPHGNDPRNHRIETLHFLPPSPKQSPLG*
Sialb.0505s0057.1	Salba_43940	Salba	25	1.1e-35	SCOOP26-cluster	GFRGSFSRSAHHG	13	NA	NA	MKWKLSLLISLMLLLSIALKPTLARVTYPSGATRKGIGNIHINKGMKIGFRGSFSRSAHHGNDPPNHL*
Thlar.0016s0592.1	Tarvense_14519	Tarvense	25	2.5e-37	SCOOP26-cluster	GFSGSFSRPAPHG	13	NA	NA	MKLSLLIALILLLSIATPNLAKVTYPSRTSRKMIGNLHISKGMKIGFSGSFSRPAPHGDKPPNHFSMNG*
Araha.10043s0002.1	Ahalleri_11246	Ahalleri	26	1.4e-23	SCOOP27-cluster	TVNPSRSPPAKGT	13	NA	NA	MLCFYFYASHTSSNSTTTPFFRNRKIIDEEGGKIHIHKGKKITVNPSRSPPAKGTKNYIT*
Alyli.0064s0017.1	Alinifolium_21610	Alinifolium	26	2.1e-28	SCOOP27-cluster	TARASRSPPAKGV	13	NA	NA	MRSKVILIASLLLLFIASSNSTIIPFWKNWKISDEEEEAGKIHIHKGKKITARASRSPPAKGVRDHRT*
Alyli.0176s0037.1	Alinifolium_47780	Alinifolium	26	1.5e-29	SCOOP27-cluster	TARASRSPPAKGV	13	NA	NA	MRSKVILIASLLLLCIASSNSTIIPFSKNWKISDEEEEAGKIHIHKGKKITARASRSPPAKGVRDHRT*
AL2G23960.t1	Alyrata_29477	Alyrata	26	2.7e-35	SCOOP27-cluster	TVKPSRSPPAKGT	13	NA	NA	MSFKFILITMLILLCIASSNSTITPFSRNRKIIVEEGGKIHIHKGKKITVKPSRSPPAKGTKNYTT*
AT3G13437.2	Athaliana_12269	Athaliana	26	9.8e-38	SCOOP27	TVKVSRSPPAKGW	13	NA	NA	MLYTYIPGKKEEERKMSLKFILIALLLLLCITFSNSTVVPFSKNRKITNEEEEEEGREIDIHKGKKITVKVSRSPPAKGWICCND*
CDX82322	Bnapus_48872	Bnapus	26	6.3e-14	SCOOP27-cluster	SVKVSRSPPAKGR	13	NA	NA	MSLKFILLIASLLLLFLNVLQVNEEVGKIHIHKENKISVKVSRSPPAKGRNCCND
Brara.C03710.1	Brapa_19666	Brapa	26	6.9e-14	SCOOP27-cluster	SVKVSRSPPAKGR	13	NA	NA	MSLKFILLIASLLLLFLNVLQVNEEVGKIHIHKENKISVKVSRSPPAKGRNCCND*
Bostr.3640s0134.1	Bstricta_2298	Bstricta	26	4.1e-35	SCOOP27-cluster	TVRPSRSPPAKGV	13	NA	NA	MLTRSNVKHRKDKTKLNLKFILIAALLSLFIASSISTIIPISKNRKIKEEGEKIHIHKIKKITVRPSRSPPAKGVKSYPTKSKLE*
Bostr.3640s0133.1	Bstricta_234	Bstricta	26	6.9e-37	SCOOP27-cluster	AVKVSRSPPAKGW	13	NA	NA	MSLKFILIASLLLLCIASSNSTIIPISKNQKITNEEEGKKNRIHKGKKIAVKVSRSPPAKGWICCDD*
Caamp.0051s0340.1	Camplexicaulis_20091	Camplexicaulis	26	1.2e-10	SCOOP27-cluster	TVKVSRSPPAKGW	13	NA	NA	MLQVNEGEGGKIHIRKEKQITVKVSRSPPAKGWI*
Cagra.0690s0019.1	Cgrandiflora_5695	Cgrandiflora	26	6e-37	SCOOP27-cluster	TVRGSRSPPAKGV	13	NA	NA	MNIKFIMIASLLLILIASSNSSIIPTSKNRKIIDEEVEGGEKIHIHKIKKITVRGSRSPPAKGVKSYPTKSKLQ*
Crahi.0431s0034.1	Chispanica_18996	Chispanica	26	2.8e-13	SCOOP27-cluster	SVRVSRSPPAKGR	13	NA	NA	MCLKFILLIASLLVLLLSVLQVNDEGGKIHIHKENKISVRVSRSPPAKGRNCCNY*
Crahi.1137s0008.1	Chispanica_25421	Chispanica	26	1.4e-28	SCOOP27-cluster	SVNFSRSPPAKGW	13	NA	NA	MNLKFILLIASLLLVCIASSCSAIIPVFRNRKLINEGEGGEIHNRKEKQISVNFSRSPPAKGWICCDD*
Carub.0003s1287.1	Crubella_16987	Crubella	26	4.4e-37	SCOOP27-cluster	TVRASRSPPAKGV	13	NA	NA	MNIKFIMIASLLLILIASSNSSIIPTSKNRKIIDEEVEGGEKIHIHKIKKITVRASRSPPAKGVKSYPTKSKLQ*
Desop.0233s0020.1	Dsophioides_17893	Dsophioides	26	6.3e-28	SCOOP27-cluster	TARASRSPPAKGV	13	NA	NA	MRSKVILIASLLFLCIPSSNSTIIPFSKNWKISDEEEEAGKIHIHKGKKITARASRSPPAKGVRDHRT*
Distr.0005s157000.1	Dstrictus_13386	Dstrictus	26	1.1e-35	SCOOP27-cluster	AVKVSRSPPAKGR	13	NA	NA	MSLKFILIASLLLLLCNASSNSTIIPFFKSRKFINEEGGKKIHSHKGKKIAVKVSRSPPAKGRICCVD*
Eusyr.0130s0807.1	Esyriacum_27141	Esyriacum	26	3.9e-38	SCOOP27-cluster	AVNVSRSPPAKGW	13	NA	NA	MNIKFILIASLLLLCNASSNSTVIPFIKNRKIISDEEGKKIHIHKGKKIAVNVSRSPPAKGWICCNY*
Eruve.3097s0006.1	Evesicaria_34494	Evesicaria	26	4.3e-23	SCOOP27-cluster	SLKVSRSPPAKGS	13	NA	NA	MSLKFNLFTFSVVLLCISSSDSAILPFLRNQKLLLSVLQVNEEGRKIHIHKENKISLKVSRSPPAKGSNCCND*
Eruve.0429s0017.1	Evesicaria_36191	Evesicaria	26	2.4e-27	SCOOP27-cluster	SVNFSRSPPAKGW	13	NA	NA	MNVKFILLIASLLLVCIASSCSAIIPVFRNRKLLNEGEDGEIHSRKEKQISVNFSRSPPAKGWICCDD*
Isati.9838s0004.1	Itinctoria_24165	Itinctoria	26	7e-28	SCOOP27-cluster	TVNFSRSPPAKGW	13	NA	NA	MSLKFILLIASLLLVCIASSDSAILPVFRNRKLINEGEGGKSHMRKEKQITVNFSRSPPAKGWICCDD*
Isati.0500s0007.1	Itinctoria_68836	Itinctoria	26	8.7e-25	SCOOP27-cluster	TVNFSRSPPAKGW	13	NA	NA	MSLKFILLIASLLLVCIASSDSAILPVFRNRKLILSVLQVNEGEGGKSHMRKEKQITVNFSRSPPAKGWICCDD*
Isati.9726s0002.1	Itinctoria_91884	Itinctoria	26	5.8e-27	SCOOP27-cluster	TVNFSRSPPAKGW	13	NA	NA	MSLKFILLIASLLLVCIASSDSAILPVFRNRKLILSVLQVNEGEGGKIHIRKEKQITVNFSRSPPAKGWICCDD*
Isati.0003s0017.1	Itinctoria_9873	Itinctoria	26	7e-28	SCOOP27-cluster	TVNFSRSPPAKGW	13	NA	NA	MSLKFILLIASLLLVCIASSDSAILPVFRNRKLINEGEGGKSHMRKEKQITVNFSRSPPAKGWICCDD*
Luann.0020s0003.1	Lannua_38958	Lannua	26	1.1e-34	SCOOP27-cluster	AVNVSRSPPAKGW	13	NA	NA	MSFKFVLIATLLLSCIASSNSTNITFSKNQKTMNEEDGEKIHIHKGKKIAVNVSRSPPAKGWICCDN*
Myper.0009s1449.1	Mperfoliatum_4902	Mperfoliatum	26	2.3e-29	SCOOP27-cluster	SVNFSRSPPAKGW	13	NA	NA	MSLKFILLIASLLLVCIASSDSAILPVFRNRKLVNEGEGGKIHIRKEKQISVNFSRSPPAKGWICCDD*
Sialb.0013s0939.1	Salba_20813	Salba	26	2.6e-27	SCOOP27-cluster	SVRVSRSPPAKGR	13	NA	NA	MSLKCILLIASLLLLCIPSSESAIFPFLRNQKLLNEGGGKIHIHKENKISVRVSRSPPAKGRNCCNV*
Sialb.0036s0229.1	Salba_22932	Salba	26	2.5e-27	SCOOP27-cluster	SVNFSRSPPAKGW	13	NA	NA	MYLKFILLIASLLLVCIASSDSKIIPVFRNRKLINEGEEGEIHTRKEKQISVNFSRSPPAKGWICCDD*
Sialb.0272s0047.1	Salba_29914	Salba	26	2.6e-27	SCOOP27-cluster	SVRVSRSPPAKGR	13	NA	NA	MSLKCILLIASLLLLCIPSSESAIFPFLRNQKLLNEGGGKIHIHKENKISVRVSRSPPAKGRNCCNV*
Sialb.0231s0093.1	Salba_37889	Salba	26	3e-24	SCOOP27-cluster	SVNFSRSPPAKGW	13	NA	NA	MGGKNKMYLKFILLIASLLLVCIASSDSKIIPVFRNRKLILSVLQVNEGEEGEIHTRKEKQISVNFSRSPPAKGWICCDD*
Crahi.1409s0004.1	Chispanica_40203	Chispanica	28	9.1e-27	new_3	DTGPSYSGRGGGR	13	NA	NA	MLLLLLLLGNILVLASKQESLPRAGRRMRSYQTNGQIDTGPSYSGRGGGRNP*
Camar.3370s0008.1	Cmaritima_39948	Cmaritima	28	5.6e-34	new_3	DTGPSYSGRGGGR	13	NA	NA	MRTKVFSPLGFVFFLLLLLLLGNSLVLASKQESILRAGRRLRSYQANGQIDTGPSYSGRGGGRNP*
Distr.0008s75400.1	Dstrictus_17107	Dstrictus	28	1.2e-29	new_3	DTSPSSSRRGRGG	13	NA	NA	MGKKVFSNLGFVYFMLLLLLLRCNGLVPASKQETLPKAGRRLRIYKPNSAIDTSPSSSRRGRGGHH*
Eusyr.0021s0102.1	Esyriacum_6531	Esyriacum	28	4.1e-37	new_3	EIGPSFSRRGGGNINH	16	NA	NA	MGKKVFSQFGFVFFMFLLLLRCNDLVLASKQETLPKAGRRVMIYKPNSAIEIGPSFSRRGGGNINHSPSP*
Eruve.7198s0002.1	Evesicaria_60480	Evesicaria	28	1.1e-33	new_3	DTGPSSSGRGGGR	13	NA	NA	MRKVFSPLGFVFFLLLLLLGNSLVFASKQESLPRAGRRMMSYQTNGQIDTGPSSSGRGGGRNP*
Eruve.3166s0008.1	Evesicaria_77992	Evesicaria	28	4.1e-34	new_3	DTGPSSSGRGGGR	13	NA	NA	MRKVFSPLGFVFFLLLLLLGNNLVLASKQESLPRAGRRMMSYQTNGQIDTGPSSSGRGGGRNP*
Isati.2833s0009.1	Itinctoria_58780	Itinctoria	28	1.2e-36	new_3	DTGPSYSGRGGGRINR	16	NA	NA	MGKQVFSPLGLVFFLLILLSNSLVLASMQESLPRAGRRLKSYQTNGEIDTGPSYSGRGGGRINRIP*
Isati.2118s0009.1	Itinctoria_7939	Itinctoria	28	1.2e-36	new_3	DTGPSYSGRGGGRINR	16	NA	NA	MGKQVFSPLGLVFFLLILLSNSLVLASMQESLPRAGRRLKSYQTNGEIDTGPSYSGRGGGRINRIP*
Isati.8450s0003.1	Itinctoria_97372	Itinctoria	28	8e-36	new_3	DTGPSYSGRSGGRINR	16	NA	NA	MGKQVFSPLGFVFFLLILLSSSLVLASMQESLPRAGRRLKSYQTNGEIDTGPSYSGRSGGRINRIP*
Myper.0006s1055.1	Mperfoliatum_13202	Mperfoliatum	28	7.7e-38	new_3	DTGPSYSGRGGGR	13	NA	NA	MGKKVFSPLGFVFFLLILLSSSLVLASKQESLPRAGRRLKSYQTNGQIDTGPSYSGRGGGRIP*
Roisl.0091s0271.1	Rislandica_24568	Rislandica	28	5.3e-40	new_3	ETGPSYSGRGGGH	13	NA	NA	MSRKMVNQVFSHLGFVFFLLLLLLGCNSLVLASKQESLPRAGSRMRSYQTNGEIETGPSYSGRGGGHIP*
Stapi.7639s0004.1	Spinnata_1154	Spinnata	28	7e-35	new_3	DTGPSYSGRCGGR	13	NA	NA	MGKKVFSPLGFVFFLLLFNSLALASKYESLPRVGRRMRSYQTNGQIDTGPSYSGRCGGRIP*
Stapi.28025s0002.1	Spinnata_46036	Spinnata	28	5.3e-35	new_3	DTGPSYSGRCGGR	13	NA	NA	MGRKVFSPLGFVFFLLLFNSLALASKYESLPRAGRRMRSYQTNGQIDTGPSYSGRCGGRIP*
Thlar.0019s0266.1	Tarvense_34548	Tarvense	28	7.4e-40	new_3	ETGPSYSGRGGGR	13	NA	NA	MGKKVFSHLGFVFFLLLLLCNSLVLASKQESLPRAGRRVKSYQTNGEIETGPSYSGRGGGRIP*
KFK22809	Aalpina_16755	Aalpina	29	4.1e-21	SCOOP4-cluster	YVPPSRSRRGRGP	13	PIYVPPSRSRRGRGP	15	MFLFVSSQVGLAEAKHHQRNKLLLDCVPLAPPPPRHVAPPIYVPPSRSRRGRGP
KFK31634	Aalpina_21520	Aalpina	29	1.5e-35	SCOOP4-cluster	FLPPSKSPKGKGP	13	PIFLPPSKSPKGKGP	15	MAAKTSDFVSLLQSLFILLLFVSSQVGVSEARRFQQGNKLSLDCVTFPPPPPPIARPPIFLPPSKSPKGKGP
AT5G44570.2	Athaliana_19278	Athaliana	29	1.1e-10	NA	NA	NA	NA	NA	MATKTSNFVSLRVSLFILLLFISSQVAIADAKHLQHSTTIKKSKRSSIQSTDAACAAATTTAPAPDAECSHTSPNAAVVTTAAENACIITAATNALSTSFVAVCFIADVYITKEKDDAGGSRITKKEADASCDDECKKIK*	SCOOP is derative of splicing variant.3
AT5G44568.1	Athaliana_6001	Athaliana	29	3.9e-37	SCOOP4	ASFHSASPKDKGP	13	PIASFHSASPKDKGP	15	MATKTSNLGHLLLSLFILLLFILSQVGVAQAKRLQQRNKLRLDCVPLPPPPPPLRGIVKPPIASFHSASPKDKGP*
Bostr.12659s0145.1	Bstricta_7485	Bstricta	29	1.5e-36	SCOOP4-cluster	FVPPSKSRKGKGP	13	PIFVPPSKSRKGKGP	15	MAAKTSNLVALLLSLFLLLLYVSSQVGVAEAKRHLRVGNKLRLVCDSNLSPPPHVAPPIFVPPSKSRKGKGP*
Caamp.0001s0247.1	Camplexicaulis_21684	Camplexicaulis	29	1.8e-31	SCOOP4-cluster	STPPSKSPRGQGP	13	PISTPPSKSPRGQGP	15	MATKTSNFASLLLSLFILLLFISSQAGVAETIVSDVNNLGLECVPPPPPPPPRVVRPPISTPPSKSPRGQGP*
Caamp.1037s1424.1	Camplexicaulis_46194	Camplexicaulis	29	8.9e-22	SCOOP4-cluster	YVPPSKLRRGNGTYANFYSP	20	PIYVPPSKLRRGNGTYANFYSP	22	MATKISKSVALLLSLFLQLLFVSCQVGVAEAKRHEHLRTVTLWLPPPPFPPPPDHVPPPIYVPPSKLRRGNGTYANFYSP*
Camar.0581s0008.1	Cmaritima_23195	Cmaritima	29	7.1e-16	SCOOP4-cluster	GTPPSKSRRGQGP	13	PIGTPPSKSRRGQGP	15	MKFRESRTHSSMATTTPSFASLLLSLFILFLFVSSQAGVAEAIRVQQTNHTTGVYMLETNNLHLKCVPIGTPPSKSRRGQGP*
Carub.0008s0384.1	Crubella_25971	Crubella	29	3.4e-33	SCOOP4-cluster	VTPPSKSGKGKGP	13	PIVTPPSKSGKGKGP	15	MATKTSSFASLLLSFFIMLLFVSSQVGVTEAKHLQRNKLRLDCVPLPPPPPPPHFVPTPPIVTPPSKSGKGKGP*
Csa17g029860.1	Csativa_31879	Csativa	29	6.5e-32	SCOOP4-cluster	FVPPSRSSKGRGP	13	PIFVPPSRSSKGRGP	15	MAAKTSNSVALLLSLFLLLLFVSSQVGVAKANRHLRNKLRLDCDYNLSPPPPMAPPIFVPPSRSSKGRGP
Csa14g028100.1	Csativa_66847	Csativa	29	2.5e-29	SCOOP4-cluster	FVPPSRSSKGKGP	13	PIFVPPSRSSKGKGP	15	MAVKTSNSVALLLSLFLLILFVPSQVGVAEANRHLRKNLRLDCDYNLSPPPNMAPPIFVPPSRSSKGKGP
Distr.0002s209400.1	Dstrictus_437	Dstrictus	29	3.5e-33	SCOOP4-cluster	FHPPSKSPKGKGS	13	PIFHPPSKSPKGKGS	15	MAKKTSNLVSFFLSLFILLLVSSQVGVTEAKRRQRNKLQLDCVPLPPPPPPPAPRPIFHPPSKSPKGKGS*
Eusyr.0117s0011.1	Esyriacum_8753	Esyriacum	29	1.4e-28	SCOOP4-cluster	VAPPSKSRKGKGP	13	PIVAPPSKSRKGKGP	15	MEFPKSGAVTKMAKKTSNLASLLYLLILLLFVSSQVGVTEAQLRLQGSKLRLDCVPLSPPPPPPHPVPKPPIVAPPSKSRKGKGP*
Ibeam.0782s0012.1	Iamara_35164	Iamara	29	4.4e-31	SCOOP4-cluster	FLPPSKSPRGGGP	13	PIFLPPSKSPRGGGP	15	MATKTSNSVAYLLSLLLLLLFVSSQVGVLEAKRHAGNKLRLDCAPLPPPPPPPRHVEPPIFLPPSKSPRGGGP*
Ibeam.0782s0013.1	Iamara_35272	Iamara	29	1e-26	SCOOP4-cluster	FVPPSRSRRGGGP	13	PIFVPPSRSRRGGGP	15	MATKTSSSVVCLSLLFLLLFVSSQVGVVEAKRHAGNKKRLDCVPPPPPPPPRQAPPPIFVPPSRSRRGGGP*
Isati.0943s0009.1	Itinctoria_30055	Itinctoria	29	4.5e-41	SCOOP4-cluster	LAPRSRSRRGQGP	13	PILAPRSRSRRGQGP	15	MKLRGSTFSLMATKTSKFASVLLSLYILLLFVSSQAGVAEARRLPQGNNLRLECVPLPPPPPPRIVSPPILAPRSRSRRGQGP*
Isati.4259s0001.1	Itinctoria_5687	Itinctoria	29	4.4e-39	SCOOP4-cluster	LAPRSRSRRGQGP	13	PILAPRSRSRRGQGP	15	MATKTSKFASVLPSLFILLLFVSSQAGVAEAIRLPQGNNLRLECVPLPPPPPPRIVSPPILAPRSRSRRGQGP*
Isati.7201s0001.1	Itinctoria_67548	Itinctoria	29	1.1e-40	SCOOP4-cluster	LAPRSRSRRGQGP	13	PILAPRSRSRRGQGP	15	MATKTSKFASVLLSLFILLLFVSSQAGVAEAIRLPQGNNLRLECVPLPPPPPPRIVSPPILAPRSRSRRGQGP*
Isati.4259s0003.1	Itinctoria_71688	Itinctoria	29	4.3e-27	SCOOP4-cluster	FAPRSKSRRGQGP	13	PMFAPRSKSRRGQGP	15	MTTKTSKFASVLLSLFILLLFVSSQDGVAEAIRLRQGNNLRLECVPLSPPMFAPRSKSRRGQGP*
Isati.4487s0003.1	Itinctoria_86258	Itinctoria	29	3.6e-39	SCOOP4-cluster	LAPRSKSRRGQGP	13	PILAPRSKSRRGQGP	15	MKLRLGSTFSLMATKTSKFASVLLSLFILLLFVSSQAGVAEAIRLPQGNNLPLECVPLPPPPPPRIVSPPILAPRSKSRRGQGP*
Luann.0079s0107.1	Lannua_36222	Lannua	29	1.2e-31	SCOOP4-cluster	FLPPSKSPKGKGP	13	PIFLPPSKSPKGKGP	15	MATKTSNLVSLLLSLFILLLLVSSQNVVADAKRLQQGNKLRLDCVPLPPPPPPPPPPPPPITRPPIFLPPSKSPKGKGP*
Myper.0001s0035.1	Mperfoliatum_13635	Mperfoliatum	29	3.6e-40	SCOOP4-cluster	LAPRSKSRRGQGP	13	PILAPRSKSRRGQGP	15	MATKTSKFASVLLSLFILLLFISSQPGVAEAIRLPQGNNLRLECVPLPPPPPPRIVSPPILAPRSKSRRGQGP*
Stapi.10550s0002.1	Spinnata_17263	Spinnata	29	7.3e-33	SCOOP4-cluster	FASPSKWPRGQGP	13	PIFASPSKWPRGQGP	15	MATKTSNFASLLLSLFILLLFVSSQAGVSEAIVSDVNNLRLKCVPLPPPPPPRVVRPPIFASPSKWPRGQGP*
Thlar.0069s0142.2	Tarvense_29911	Tarvense	29	3.1e-10	SCOOP4-cluster	TTKPPKSTKGKSP	13	PITTKPPKSTKGKSP	15	MATKTSGFVSLLLSLFIMLLFSSSQLGVADGAKRVIGFIKDPITTKPPKSTKGKSP*
Thlar.0069s0123.1	Tarvense_6889	Tarvense	29	1.9e-35	SCOOP4-cluster	FLPPSKSPKGKGP	13	PIFLPPSKSPKGKGP	15	MVTKTSSFVSLLLSLFILLLLVSSQVGVIEAKRRQQGNELSLDCVPLPPPPPPPIARPPIFLPPSKSPKGKGP*
Araha.20633s0001.1	Ahalleri_2959	Ahalleri	30	1.6e-07	SCOOP17-cluster	QMKPSDSRRGPSK	13	NA	NA	MAQNNSQVSTILFALLLLSSLFLSQPQAFSVGLTLHRKIIGGKDGLKQIGFQKKVQMKPSDSRRGPSKGHPPGSPRLL*
Araha.13031s0001.1	Ahalleri_7778	Ahalleri	30	5.4e-51	SCOOP17-cluster	RVKRSKSKRGPQK	13	NA	NA	MTRKAPFFVILIVALLLLSPLFFGQVEALSTKQPKHRKLGNREGDENRSNEIVAQMKARVKRSKSKRGPQKKEPYKKPPCSPPTHPE*
Alyli.0103s0155.1	Alinifolium_45126	Alinifolium	30	5.8e-10	SCOOP17-cluster	QVKPSGSRRGPSK	13	NA	NA	MAQNNPQGSTILIALLLLFPLFLSQAQAFSGGFTLHRKIIGGEDRVRQIVYQRKVQVKPSGSRRGPSKGHPPGSPRL*
AL2G22200.t1	Alyrata_25922	Alyrata	30	2.2e-51	SCOOP17-cluster	RVKRSKSKRGPQK	13	NA	NA	MTRKAPFFVILIVALLLLSPLFFGQVEAISTKQPKHRKLGNREGDENRSNEIVVQMKARVKRSKSKRGPQKKEPYKKPPCSPPSHPA*
AT1G65481.1	Athaliana_22291	Athaliana	30	2.4e-49	SCOOP17	RVKRSKSKRGPQK	13	NA	NA	MTGKAPFFVILIAALLLLSSFFFGEVKAISTKQPKHRKLGNREGDENRSNEIVVQMKARVKRSKSKRGPQKKEPYKKPPCSPPTHPA*
CDY00470	Bnapus_28607	Bnapus	30	4.9e-48	SCOOP17-cluster	KVKRSYSRRGPQK	13	NA	NA	MIKKATSLFVVLIVALLLLSPLFSRQIEAISTKQTKHRKLGNGEEKEIRKNKLVIQIKAKVKRSYSRRGPQKKNPPKKPPCKPPTHPH
CDX99925	Bnapus_67220	Bnapus	30	5.1e-46	SCOOP17-cluster	KVKRSNSRRGPQK	13	NA	NA	MIKKATSLFVVLIVALLLLSPLFSRQIEAISTKQTKHRKLGNGEEKEIRRNKLVIQLKAKVKRSNSRRGPQKKNPPKKPPCKPSTHPH
Brara.J00709.1	Brapa_22216	Brapa	30	5.1e-48	SCOOP17-cluster	KVKRSYSRRGPQK	13	NA	NA	MIKKATSLFVVLIVALLLLSPLFSRQIEAISTKQTKHRKLGNGEEKEIRKNKLVIQIKAKVKRSYSRRGPQKKNPPKKPPCKPPTHPH*
Bostr.9638s0010.1	Bstricta_20612	Bstricta	30	4.5e-07	SCOOP17-cluster	QTRPSSSRRGPSK	13	NA	NA	MDQKNSKVSTILLALLLLSSLFLSQPQAFSDGLTSHRKIIGEKDGLKQIGFQKKIQTRPSSSRRGPSKGHPPGLPRL*
Bostr.26959s0367.1	Bstricta_23954	Bstricta	30	8.5e-49	SCOOP17-cluster	RVKRSKSRKGPQK	13	NA	NA	MTAKAPFFVIFVLALLLLSPLFFGQLEATSTKQPKHRKLGNREGEGNWRNEIVFQIKARVKRSKSRKGPQKKEPYKKPPCKPPTHHPA*
Caamp.0002s0053.1	Camplexicaulis_7526	Camplexicaulis	30	7.5e-43	SCOOP17-cluster	KVKRSYSKRGPQK	13	NA	NA	MTEKAPPLYVILILALLLCSHLFFGQIEAISTKQTKHQKFVNGEEEESRGNEIVIQIKAKVKRSYSKRGPQKKEPRVPPYKPPCKPPTHPH*
Cagra.6019s0002.1	Cgrandiflora_18663	Cgrandiflora	30	2.2e-06	SCOOP17-cluster	QTKPSSSRRGPSK	13	NA	NA	MDQKNSQVFTILFALILLSSLFLSQPQAFSVGLTSHRKIIDVKDGLKQIGFQKKVQTKPSSSRRGPSK
Carub.0007s3208.1	Crubella_18169	Crubella	30	1.6e-08	SCOOP17-cluster	QTKPSSSRRGPSK	13	NA	NA	MDQKNSQVFTILFALLLLSSLFLSQPQAFSVGLTSHRKIIDGKDGLKQIGFQKKVQTKPSSSRRGPSKGHPPGSPRL*
Desop.0085s0011.1	Dsophioides_19311	Dsophioides	30	5.8e-10	SCOOP17-cluster	QVKPSGSRRGPSK	13	NA	NA	MAQNNPQGSTILIALLLLFPLFLSQAQAFSGGFTLHRKIIGGEDRVRQIVYQRKVQVKPSGSRRGPSKGHPPGSPRL*
Thhalv10028353m	Esalsugineum_24778	Esalsugineum	30	5.9e-08	SCOOP17-cluster	QVRPSGSRRGPSK	13	NA	NA	MDQINSRVFTILIALLLLSPLFPSQSQGLSVGLTLHRKIIREKDGVRQIGYQRKVQVRPSGSRRGPSKGHPPGSPRI*
Thhalv10019325m	Esalsugineum_6663	Esalsugineum	30	2.8e-50	SCOOP17-cluster	KVKRSYSKKGPQK	13	NA	NA	MNFIDPSSPIKTWIEKFELKRGSERDPMTEKAPPLCVVFIVALLLLSPLFLGQLEAISTKQAKHRKMGNRGEEENRINGIVIQIKAKVKRSYSKKGPQKKEPYKRVPPKKPPCKPPTHPH*
Luann.0055s0044.1	Lannua_27243	Lannua	30	3.3e-10	SCOOP17-cluster	QVKPSGSRRGPSK	13	NA	NA	MEQNKSQFSTILILLLLFSSLFLNQSQAFSVKLTLHRKIIREEDGVKKIGFQQKVQVKPSGSRRGPSKGHPPGSPRQ*
Luann.0048s0005.1	Lannua_805	Lannua	30	2.8e-39	SCOOP17-cluster	RVKRSRSKRGPQK	13	NA	NA	MIQKAPPFVILILALLLLSPLFFGQLEAVSTKQQQHQMLENGKEEENRRNEIVIQIKARVKRSRSKRGPQKKESYKGVPPKKPPCNPPTH*
Mamar.0282s0011.1	Mmaritima_9129	Mmaritima	30	6.4e-09	SCOOP17-cluster	QMKPSDSRRGPSR	13	NA	NA	MDKKNSQVSTILIALLLISPIFLSQPQGFSVRLTSHRKIIEGNNKVRQITLQRKVQMKPSDSRRGPSRGRPPGSPRL*
Sp5g20370.1	Sparvula_7125	Sparvula	30	7.8e-38	SCOOP17-cluster	KVKGSYSKRGPQY	13	NA	NA	MKVKAPPFFVILIVALLFFSLLFFGQIEEISTKERKHRKLGNGEEEEDRGNEIFIQIKAKVKGSYSKRGPQYGIPKKPPCKPHCKPPTHPH*
Stapi.1062s0003.1	Spinnata_39341	Spinnata	30	3.2e-25	NA	NA	NA	NA	NA	MTEKAPPLFVILIVALFLLSPLFFGQIEAISTIETKHRKLGNGEEAENRGNEIVIQIRPGPAQVQPIKAWI*
Thlar.0014s0032.1	Tarvense_15029	Tarvense	30	1.7e-49	SCOOP17-cluster	KVKRSYSKKGPQK	13	NA	NA	MKEKAAPLFVILIVALLLLEPLFFRQSEATSCKETKHRKLGNREEAENRRNEIVIQIKAKVKRSYSKKGPQKKEPYKGEPPCKPPTHPH*
Araha.20624s0002.1	Ahalleri_11689	Ahalleri	32	1.4e-42	new_4	QTPGSVTTPAGQG	13	NA	NA	MKGKLWLFASLLVLSLLFSLETTISAQPYKFRKIKDEIREMIHIHKTKKIQTPGSVTTPAGQGSPSSGAAPHAG*
AL3G25310.t1	Alyrata_28164	Alyrata	32	3.4e-43	new_4	QTPGSVTTPAGQG	13	NA	NA	MKGKLWLLASLLVLSLLFSLKMISADQPYKFPKIKDEIREMIHIHKTKKIQTPGSVTTPAGQGTPSSGAPPHAG*
Brara.C03467.1	Brapa_1174	Brapa	32	1e-36	new_4	QTPGSVTKRAGQG	13	NA	NA	MKGKLWFIASLLVLSLLFSLETISAQPYKFRKMNEIRDMIHIHKTRKIQTPGSVTKRAGQGSDSNKGGSPNAG*
Bostr.3640s0128.1	Bstricta_16039	Bstricta	32	3.5e-44	new_4	QTPGSVSKPGGQG	13	NA	NA	MKGKLWLIASLLVLSLLSSVETISAQPYKFPKIKDEIREMIHIHKTKKIQTPGSVSKPGGQGSSPGKGAPHAG*
Bostr.3640s0127.1	Bstricta_6926	Bstricta	32	3.3e-16	new_4	GTPHSESPPGHGCRNKSQWNG	21	NA	NA	MKGKLWFISSLLVLSLVISSKAVSAQPDKFRKIKDLRESMKIGTPHSESPPGHGCRNKSQWNGGSCKNPPRGHGN*
Cagra.0690s0022.1	Cgrandiflora_11841	Cgrandiflora	32	3.9e-10	new_4	TPCSVSPSAGQATTNPMTTVKG	22	NA	NA	MKRKLGLIASLLLLSLVFSSNAISLRPHSFRKLKEAIETPCSVSPSAGQATTNPMTTVKGKPCRNMFSMGKGT*
Cagra.0690s0024.1	Cgrandiflora_5750	Cgrandiflora	32	2.6e-44	new_4	QTPGSVSKRGGQG	13	NA	NA	MKGKLWLIASLLVLSLLSSVETISAQPYKFRKLKDEIGEIMIHIHEKKKIQTPGSVSKRGGQGSPSSTGPPHAG*
Carub.0003s1283.1	Crubella_11475	Crubella	32	2.6e-44	new_4	QTPGSVSKRGGQG	13	NA	NA	MKGKLWLIASLLVLSLLSSVETISAQPYKFRKLKDEIGEIMIHIHEKKKIQTPGSVSKRGGQGSPSSTGPPHAG*
Carub.0003s1285.1	Crubella_18227	Crubella	32	4.6e-11	new_4	TPCSVSPSAGQATTNPMTTVKG	22	NA	NA	MKRKLGLIASLLLLSLVFSSNAISLQPHSFRKLKEAIETPCSVSPSAGQATTNPMTTVKGKPCRNMFSMGKGT*
Carub.0003s1281.1	Crubella_5251	Crubella	32	2.9e-17	new_4	GTPHSESPPGHGCSNKSQWNG	21	NA	NA	MKGKLWLISCLLVLALVISSKAVSAQPDKFRKLKEDLRESVKIGTPHSESPPGHGCSNKSQWNGGSCKKPPRGP*
Csa15g017520.1	Csativa_22256	Csativa	32	8.3e-15	new_4	TPCSMSPSAGQASANPQTTGKG	22	NA	NA	MKGKFWLIASLLLLSLVLSSNAISLQPYKFRKLKEDIETPCSMSPSAGQASANPQTTGKGNPCRNMSSIGNAG
Thhalv10021876m	Esalsugineum_5501	Esalsugineum	32	7.9e-32	new_4	QTPGSVTKPAGQG	13	NA	NA	MKSKLWFIATLLVLSLLVSPKTASAQPYKIRKIKDEIRDHIHKTKKIQTPGSVTKPAGQGSPSNRGASPGSG*
Eusyr.0034s0036.1	Esyriacum_10587	Esyriacum	32	1.5e-12	new_4	PTPHSVSPPGHGCSYKLQSNG	21	NA	NA	MKGKYLIGSILVLFLVISLKVVSAQPYKFPKFKGKEIGESKQKGPTPHSVSPPGHGCSYKLQSNGGSCRNPPNDHGR*
Eusyr.0130s0809.1	Esyriacum_24281	Esyriacum	32	1.2e-33	new_4	QTPGSVSKRGGQG	13	NA	NA	MKGNLWFIASLLLLSLLFSPKTVSAQPYKFHEIEEEIREMIHIHKIKKIQTPGSVSKRGGQGSPSSGLPIPPQAG*
Eruve.1232s0023.1	Evesicaria_9786	Evesicaria	32	1.5e-17	new_4	QTPGSVIKRPGQG	13	NA	NA	MKGKLLFIVSLLVLSLLFSLETIYHPICFLVKHHDEMLHIHKTNKIQTPGSVIKRPGQGTESNKGGSPNAG*
Ibeam.2829s0003.1	Iamara_13111	Iamara	32	5.1e-18	new_4	GTPRSFSPPGPGCSSKPNG	19	NA	NA	MKGKLWLVGLLLVLDLVISSKAATAQPYKFRKLKENVRVSKKIGTPRSFSPPGPGCSSKPNGGSCKKPPSRGHGG*
Ibeam.1992s0002.1	Iamara_13684	Iamara	32	3.2e-15	new_4	RTPPSSDHHPRRRCKPNQDN	20	NA	NA	MKGKLWLVGSLLVLVLLISSMAVTAQPYKFRKLKEDVRVSIKIRTPPSSDHHPRRRCKPNQDNGSCKKNPPRDHGS*
Ibeam.2829s0001.1	Iamara_17133	Iamara	32	1.5e-16	new_4	GTPGSTSPGAKKG	13	NA	NA	MKGKLWLISLLLVLVLVISSKAVTAQPYKFRKLKEDLRVSMKIGTPGSTSPGAKKGNWSGPGG*
Ibeam.1833s0009.1	Iamara_17189	Iamara	32	3.2e-27	new_4	LTPGSVTKPAGQG	13	NA	NA	MKAKLWFIASLLVLSLLFSLKTISAQANKFPKINDETHIRKIKKILTPGSVTKPAGQGTPSNRGGPPDAG*
Ibeam.3291s0001.1	Iamara_35704	Iamara	32	1.7e-17	new_4	GTPGSISPTAPG	12	NA	NA	MKGKLWLIGSLLVLFLVISSKAITGQAYKFRKLKEDLRVSKKIGTPGSISPTAPGCRKPNGKPCKP*
Ibeam.4836s0005.1	Iamara_47105	Iamara	32	2.5e-17	new_4	GTPRSFSPPGPGCSSKPNG	19	NA	NA	MNGKLWLVGLLLVLGLVISSKAVTAQPYKFRKLKENVRVSKKIGTPRSFSPPGPGCSSKPNGGSCKKPPSRGHGG*
Ibeam.4836s0003.1	Iamara_50095	Iamara	32	3.6e-14	new_4	GTPGSISPGARKG	13	NA	NA	MKGKSWLVSLLLVLVLVISSKAVDTAQPYKFRKLKEDLRVSMKIGTPGSISPGARKGNWNDHGG*
Ibeam.4836s0004.1	Iamara_61209	Iamara	32	2.9e-15	new_4	GTPGSISPQGPK	12	NA	NA	MKGKLWLVGLLLFLVLVISSKADTTQPYTFRKLKEDIRVSKKIGTPGSISPQGPKCRRDCKKPP*
Ibeam.2472s0010.1	Iamara_61617	Iamara	32	4.2e-15	new_4	RTPPSSGHHPRRRCKPNQDD	20	NA	NA	MKGKLWLVGSLLVLVLLISSMAVTAQPYKFRKLKEDVRVSIKIRTPPSSGHHPRRRCKPNQDDGSCKKNPTA*
Ibeam.2472s0004.1	Iamara_63634	Iamara	32	6e-16	new_4	GTPGSISPTAPG	12	NA	NA	MKGKLWLLGSLLVLFLVISSKAVTGQPCKFRKLKEDIRVSKKIGTPGSISPTAPGCRKPNGKPCKP*
Isati.23677s0002.1	Itinctoria_21648	Itinctoria	32	9.6e-33	new_4	QTPGSVTKRASQG	13	NA	NA	MKGKLWFIASLVVLSLLFSLDTISTQQYKLRKINDIREMIHIHKTKKIQTPGSVTKRASQGSESNGGGSPKAG*
Sialb.0505s0063.1	Salba_3164	Salba	32	4e-31	new_4	QTPGSVSKRGGQG	13	NA	NA	MKGKYLWFIFSLLVLSLLFSHETISAQPYKLRRTSFEIREMIHIHKTKKIQTPGSVSKRGGQGSGSIGGGSPNAG*
Stapi.2965s0001.1	Spinnata_996	Spinnata	32	4.1e-30	new_4	QTPGSVTKRGGQG	13	NA	NA	MKEKLWLICFLLVLCLVISSKAVSAQPYKFRKLNEIIRDMIHIHKTKIQTPGSVTKRGGQGSGSNGRGSPNAG*
Thlar.0016s0595.1	Tarvense_27150	Tarvense	32	1.1e-28	new_4	QTPGSVTKRGGQG	13	NA	NA	MKSKLWFIASLLVLSLLFLLETISEQPCKLCEIDEKREMIHIHKTKKIQTPGSVTKRGGQGSESIGGGSPTAG*
AT5G44574.1	Athaliana_965	Athaliana	34	1.6e-50	SCOOP7	RAGPSKSGQGGGR	13	NA	NA	MGKKCSSKFRQMLVLVLLLIVFTCLSVTAPLSVTAKPTSFKVKARGIEDEGQERTHSLNSKKSSRSVEKTHHSEGRRLSNVFPNAGIRAGPSKSGQGGGRIPVAAS*
Bostr.29514s0053.1	Bstricta_4602	Bstricta	34	1.9e-68	SCOOP7-cluster	RAGPSKSGQGGGR	13	NA	NA	MADPLDVEKNAEKRIRDNENIRVKCRSLTSYPTQSVYIVRRRKTMFFQQCLDETKGSVHQTRKTELTNENSSGRILYQPAKPATFKVKVRGLEDKGQERTYSLHSKKTSRSVEKTHQSKGRRLMSIYFPNAGIRAGPSKSGQGGGRNPVAAP*
Carub.0008s0383.1	Crubella_15672	Crubella	34	3.5e-63	SCOOP7-cluster	RAGPSKSGQGGGR	13	NA	NA	MKCSSLLPQLVILLLLICVFPCHSKSAPFSVTELTHENSHGRSLYQSAKPASFKVKVRALKGKGQALNSKESSRSMEKTHQLEGRRLMGIYYPNAGIRAGPSKSGQGGGRNPVAAP*
Csa18g009080.1	Csativa_89059	Csativa	34	1.4e-74	SCOOP7-cluster	RAGSSKSGRGGGS	13	NA	NA	MGKKCSSLLPHVLGLLLMLCIFPAPFSVTGLVLQTEKTELPNENSPGRILYQLAKPATFEVQVRGFEEKGQERTHSLNSEKKSRSVEKTHQSEGSVHQMGKTEPTNEISPERVLYQSTKPATFKVKIRGFEEKGQEQTQSRNSKTSSRSVEKTHQSEGRRLMGIYIPNAGIRAGSSKSGRGGGSNP
Luann.0135s0051.1	Lannua_11526	Lannua	34	7.1e-30	SCOOP7-cluster	NAGNSKSGVIKSGR	14	NA	NA	MRKKCSSQLSHVFVFLLLLYVFPCLSQSAQFLVTEHTNEEIHSAKPASYKVKVRSLKKGNGNEVNHSPNSLNSSQNVEKTDQFQGRRLMRNGIVVKEPSKSGQTLKRNYSYRGRRLMNIYFPNVNAGNSKSGVIKSGRNTLADP*
Araha.1614s0006.1	Ahalleri_5456	Ahalleri	35	1e-19	SCOOP19-20-23-cluster	VVNGSCSPHAHGR	13	NA	NA	MLFSGLSNTAVARVQYESPTPCKFLYMLKIGEGVWDQKVIVKEIKVVVNGSCSPHAHGRGRPNRPGSPK*
Alyli.0102s0029.1	Alinifolium_21072	Alinifolium	35	1.3e-41	SCOOP19-20-23-cluster	GARGSNSKHARGC	13	NA	NA	MYKVVVCVLTLNLNFFLFFGLPNTTLARVQYVSPSSKIGNGVWDQKVFNDIKIGARGSNSKHARGCAHSCTPKPK*
Alyli.0197s0041.1	Alinifolium_25987	Alinifolium	35	2.9e-38	SCOOP19-20-23-cluster	AARGSNSKHARGG	13	NA	NA	MYKVVVCVLTLSFLLFFGLPNTTLARVQYVSPSSKIGNGVWDQKVFNEIKIAARGSNSKHARGGAHSFK*
Alyli.0102s0030.1	Alinifolium_5600	Alinifolium	35	8.1e-39	SCOOP19-20-23-cluster	AGGGSNSNYAPGC	13	NA	NA	MYKIVVCVLTLIFLLFSGLLNTILARVQYVSPSPRKEVGKGIWDQKVFNEFKIAGGGSNSNYAPGCANSCAPIPKR*
Alyli.0197s0044.1	Alinifolium_8906	Alinifolium	35	1.3e-39	SCOOP19-20-23-cluster	AVGGSNSNHAPVC	13	NA	NA	MYKIVVCVLTLIFLLFSGLPNTILARVQYVSPSPRKEVGKGVWDQKVFNEIKIAVGGSNSNHAPVCAYSCAPKNND*
AL1G51050.t1	Alyrata_21622	Alyrata	35	4.7e-36	SCOOP19-20-23-cluster	GAAGSNSGRAPSC	13	NA	NA	MYKLTVRILILSFLLFSGLSNTVLARVRYESPSQRKEIGKEVWDQTLFTEIKIGAAGSNSGRAPSCNNSCKPNRP*
AL1G51040.t1	Alyrata_24872	Alyrata	35	8.8e-39	SCOOP19-20-23-cluster	KVGGSNSEHALGC	13	NA	NA	MNKVVIYVLALSFLLFSELPNTALARVQYGSPSSRKEIGKGVWDQKVFNEIKIKVGGSNSEHALGCARSCVPRPKK*
AT1G36640.1	Athaliana_14604	Athaliana	35	2.8e-34	SCOOP20	GASGSNSGRAPSC	13	NA	NA	MYKLTLCILTLSFLLLSGLSNTVLARVQYESPSQRNKIGKEVWDQTLLRDLKIGASGSNSGRAPSCNNSCKPNRP*
AT1G36622.1	Athaliana_14753	Athaliana	35	1.7e-35	SCOOP23	AVGGSDSVRAHSK	13	NA	NA	MNKVVVYVLALSILLFFGLPNTTLARVQYGSPVSRKEIGKGVWDQKVFNEIKIAVGGSDSVRAHSKDHKSNPNG*
AT5G27765.1	Athaliana_24340	Athaliana	35	3.9e-35	SCOOP19	EVDGSCSRRAPGR	13	NA	NA	MCNIVVFLLTLTLFLFSGLSNTAFARVQYEPLKPKFGARVWDQKMIKNIKIEVDGSCSRRAPGRRRPPNRPPKPCTKP*
Cagra.7156s0001.1	Cgrandiflora_11863	Cgrandiflora	35	2.3e-36	SCOOP19-20-23-cluster	AAGGSNSNHAPGC	13	NA	NA	MYKIVVCILTLSFILFSGSQNTVLARVQYGSHSPRNEIENGVWDQKVFNEIKIAAGGSNSNHAPGCAHSCVPKPSK*
Carub.0001s3384.1	Crubella_11611	Crubella	35	3e-35	SCOOP19-20-23-cluster	GVGGSDSKHGHSC	13	NA	NA	MYKLTVWILTLSFLLFSGLSNMALARVQYESPNMKDVWDQKVFDEIKIGVGGSDSKHGHSCTRSCKPSWP*
Carub.0001s3378.1	Crubella_14880	Crubella	35	2.1e-35	SCOOP19-20-23-cluster	AAGGSNSNHAPGC	13	NA	NA	MYKIVVCILSLSFILFSGSLNTVLARVQYRSHSPRNEIENGVWDQKVFNEIKIAAGGSNSNHAPGCAHSCVPKPSK*
Desop.0215s0012.1	Dsophioides_22740	Dsophioides	35	2.3e-41	SCOOP19-20-23-cluster	AVGGSNSNHAPGC	13	NA	NA	MYKIVVCVLTLIFLLFSGLPNTILARVQYVSPSPRKEEGKGVWDQKVFNEIKIAVGGSNSNHAPGCANSCAPIPKR*
Distr.0022s28300.1	Dstrictus_5027	Dstrictus	35	5.5e-19	SCOOP19-20-23-cluster	EVIGSCTPGGKGP	13	NA	NA	MNNVGVFLLTLSLLLLSGLTKTTFAQVQYESPKSSREWVWDQKVIRGIKIEVIGSCTPGGKGPRGPRRPQKRCPT*
Eusyr.0133s0722.1	Esyriacum_2305	Esyriacum	35	2.7e-24	SCOOP19-20-23-cluster	EADGSCTPPGGQG	13	NA	NA	MSKVVVCLLTLSLLLLFGLTNTTLARVQYEFPKPRGVWDQKVINEIKIEADGSCTPPGGQGGPKLQGSPNNRGSPNNRGSRKRCPRS*
Eusyr.0133s0731.1	Esyriacum_26272	Esyriacum	35	1.5e-23	SCOOP19-20-23-cluster	EIDGSCSRPGGQR	13	NA	NA	MSKVVVCLLTLSILLLTGLTNTTLTRVQYEFPKPRKYIGKVVWDQKVIKQIFKIEIDGSCSRPGGQRSGKSQGSPNNRGSRKRCPRS*
Ibeam.2225s0008.1	Iamara_34844	Iamara	35	7.4e-26	SCOOP19-20-23-cluster	EVVRSCSRLAGGK	13	NA	NA	MNNVVVCLLILAFLLFSALPNPTLGRVQYESPKPKRGERVWDQKVIKEIKVEVVRSCSRLAGGKGPKRPKHCTIP*
Isati.0625s0008.1	Itinctoria_15235	Itinctoria	35	8.6e-30	SCOOP19-20-23-cluster	KVDGSCSRIAPGN	13	NA	NA	MHNVVVCSLTLAFLLLSGLSNTTLARVQYQSPKPKIGEGVWAQKVIKEIKIKVDGSCSRIAPGNKPGSPNRPGSPKRCTKP*
Isati.1155s0016.1	Itinctoria_21470	Itinctoria	35	7.4e-23	SCOOP19-20-23-cluster	GFGGSCSPPGGGR	13	NA	NA	MYIVLVCLLALNFLFSGLSNTALARVQYESPKPRVWDQKIIREIKIGFGGSCSPPGGGRSSPPQRKLGSRRRCPRL*
Isati.5721s0011.1	Itinctoria_42199	Itinctoria	35	8.6e-30	SCOOP19-20-23-cluster	KVDGSCSRIAPGN	13	NA	NA	MHNVVVCSLTLAFLLLSGLSNTTLARVQYQSPKPKIGEGVWAQKVIKEIKIKVDGSCSRIAPGNKPGSPNRPGSPKRCTKP*
Isati.18013s0001.1	Itinctoria_44624	Itinctoria	35	8.6e-30	SCOOP19-20-23-cluster	KVDGSCSRIAPGN	13	NA	NA	MHNVVVCSLTLAFLLLSGLSNTTLARVQYQSPKPKIGEGVWAQKVIKEIKIKVDGSCSRIAPGNKPGSPNRPGSPKRCTKP*
Isati.0962s0002.1	Itinctoria_59515	Itinctoria	35	8.6e-30	SCOOP19-20-23-cluster	KVDGSCSRIAPGN	13	NA	NA	MHNVVVCSLTLAFLLLSGLSNTTLARVQYQSPKPKIGEGVWAQKVIKEIKIKVDGSCSRIAPGNKPGSPNRPGSPKRCTKP*
Isati.2863s0012.1	Itinctoria_81734	Itinctoria	35	9.6e-23	SCOOP19-20-23-cluster	GFGGSCSPPGGGR	13	NA	NA	MYIVLVCMLALNFLFSGLSNTALARVQYESPKPRVWDQKIIREIKIGFGGSCSPPGGGRSSPPQRKLGSRRRCPRL*
Lesat.0034s0642.1	Lsativum_2264	Lsativum	35	5.2e-22	SCOOP19-20-23-cluster	GAHGSNSPHAPSC	13	NA	NA	MYKLVICILNLCLLLLSNTTLARVQHGSPSLRKEIGNWVQNQKIFSQIKIGAHGSNSPHAPSCRKGPCKPPRKP*
Myper.0015s0913.1	Mperfoliatum_7796	Mperfoliatum	35	4.1e-24	SCOOP19-20-23-cluster	QVDRSCSKIGPGK	13	NA	NA	MQNVVVCSLTLAFLLLSGLSNTTLPRLQYQSPKPKIGEGVWVQKAIKDIKIQVDRSCSKIGPGKRPGSPNGTGSPKRCTKP*
Araha.16125s0001.1	Ahalleri_23311	Ahalleri	38	2.2e-34	new_5	ETPGSISRRAPDP	13	NA	NA	MYKAVVWIITLIFLLFSGSSNTAVARIAYETPQTKEGQWEEKVIRGSKIETPGSISRRAPDPPTNPKP*
Alyli.0177s0096.1	Alinifolium_27477	Alinifolium	38	1e-29	new_5	EVGGSISKPAPDP	13	NA	NA	MFFLFSGSSNTALARIAYETPKTKEGIWDVKAVRGIKIEVGGSISKPAPDPPTGKDSKFKP*
Alyli.0571s0057.1	Alinifolium_35143	Alinifolium	38	7.7e-26	new_5	EVGGSTSQHAPIG	13	NA	NA	MYMVWLITLLLLLLSASSNTVLARLPYESPKARRVRDKKIIRGIKTEVGGSTSQHAPIGH*
CDY42638	Bnapus_48742	Bnapus	38	7e-22	new_5	GVGGSSSRPAGQG	13	NA	NA	MYMVWLVTLVILLFAASSDTVLARLPCDPSKTIGGVWNKKLNREMKIGVGGSSSRPAGQGRARGRGSHP
Brara.A00051.1	Brapa_32285	Brapa	38	1.3e-20	new_5	GVGGSSSRPAGQG	13	NA	NA	MVWLVTLFILLFAASSDTVLARLPCDPSKTIGGVWNKKLNREMKIGVGGSSSRPAGQGRGRGSHP*
Bostr.29044s0020.1	Bstricta_15563	Bstricta	38	4.4e-26	new_5	EVRGSTSGHAGAC	13	NA	NA	MYMAWLITLLLLVLSASSNTVTAGLPYESPKTRRVWDKKMTRGIKIEVRGSTSGHAGACSATNRSNTLVWELSSFDFINDKNGGWTESLVL*
Bostr.25542s0146.1	Bstricta_17419	Bstricta	38	4.6e-34	new_5	EVRGSISRRAPDP	13	NA	NA	MYKAVVWLITLIFILFSGSSHTALARIAYETPKTKEGIWDEKAIRGIKIEVRGSISRRAPDPPTGIDSKP*
Caamp.1037s0967.1	Camplexicaulis_20429	Camplexicaulis	38	5.6e-26	new_5	KVGGSSSRPGGQG	13	NA	NA	MYTVWLLTLVLLLFSASSDTVLARQPYESPKTRGVWDKKLVREMKIKVGGSSSRPGGQGQGKENDIDSFQP*
Caamp.1027s0121.1	Camplexicaulis_37300	Camplexicaulis	38	9.9e-21	new_5	KVGGSSSRPAGQG	13	NA	NA	MYIVRLLTLVLLLFSASSGTVLARLPCESSKTRVWNKKLIREMKIKVGGSSSRPAGQGRGH*
Cagra.2374s0050.1	Cgrandiflora_2594	Cgrandiflora	38	1.2e-23	new_5	EVKGSVSRRAPDP	13	NA	NA	MYKAVFFLITLIGLLFAGSSNTAIAQVAYETPKTGEGRWNEKPIIRGIKREVKGSVSRRAPDPPTGVGSTKP*
Crahi.0008s0056.1	Chispanica_30459	Chispanica	38	3.2e-21	new_5	KVGGSSSRPAGQG	13	NA	NA	MHIVWLVTLVLLLFSASSDTVLARLPCESSKPIGGVWNKKLKREMKIKVGGSSSRPAGQGRGHGSRP*
Crahi.0021s0062.1	Chispanica_44526	Chispanica	38	3.2e-09	new_5	AVGGSVSPFAKIN	13	NA	NA	MVKLAVIWLVISIYLFCYVSSNTAFVQVGFKSQKIISGTETREGFWEKKLIKGRKIAVGGSVSPFAKINKSPPRHGP*
Camar.0821s0002.1	Cmaritima_20170	Cmaritima	38	8.1e-25	new_5	GVRGSSSRPAGKG	13	NA	NA	MYMVWLLTLALLLFSASSNTLLARQPYESPKTRGVWDKKLVGEMKIGVRGSSSRPAGKGDGG*
Camar.0151s0036.1	Cmaritima_22885	Cmaritima	38	8.4e-22	new_5	KVRGSSSRPAGQG	13	NA	NA	MYIVWLLTLVLLLFSASSDTVLARLPCESHKTVGEVWNKKLNREMKIKVRGSSSRPAGQGRGH*
Camar.4009s0002.1	Cmaritima_8870	Cmaritima	38	4.3e-09	new_5	AVRGSTPKIAKSR	13	NA	NA	MVKLAVIWLVISINFFCYVSSNIAFVQVGYESPKISGGKEIREGFWEKRLIKGRKIAVRGSTPKIAKSRSPPSQRP*
Carub.0007s0146.1	Crubella_12117	Crubella	38	2.7e-23	new_5	EVKGSVSRRAPDP	13	NA	NA	MYKAVFFLITLIGLLFAGSSNTALAQVAYETPKTDTGEGRWNEKPIIRGIKREVKGSVSRRAPDPPTGVGSTKP*
Eruve.0103s0050.1	Evesicaria_15839	Evesicaria	38	2.2e-22	new_5	KVGGSSSRPAGQG	13	NA	NA	MYIVWLLTLVLLLFSASSDTVLARLPCQSSKTVGGVWNKKLNREMKIKVGGSSSRPAGQGRGH*
Eruve.1166s0036.1	Evesicaria_21934	Evesicaria	38	7.7e-25	new_5	EVEGSRSSPAGKG	13	NA	NA	MYMVWLLTLVLLLFSASSDIVLARQPYESHKTRKVWDKKLVRDMKTEVEGSRSSPAGKGH*
Isati.0962s0001.1	Itinctoria_19646	Itinctoria	38	3.1e-21	new_5	HVGGSSSRPGGQG	13	NA	NA	MYMVKLLTLVLLLFSASSDIVLARLPCKSSETRGVWDNKLIREMKIHVGGSSSRPGGQGHGH*
Isati.5721s0012.1	Itinctoria_83478	Itinctoria	38	8.3e-19	new_5	HVGGSSSRPGGQG	13	NA	NA	MYMVKLLTLVLLLFSASSDIVLARLPCKSSETIDFFFFFGQWDNKLIREMKIHVGGSSSRPGGQGHGH*
Lesat.0298s0484.1	Lsativum_44643	Lsativum	38	4.3e-10	new_5	NIGQGSKSKRASGN	14	NA	NA	MSKLVVNIWLVMTLITLLFSLSSSRVLVQMQHQSPKTDEWITEKMLIKEKKINIGQGSKSKRASGNTP*
Mamar.0236s0010.1	Mmaritima_3214	Mmaritima	38	3.2e-20	new_5	EVEGSTSERGGGT	13	NA	NA	MYMVWLITLLLLLLSASSNTVRARLPSIEIGQVWDTKMIRGIKIEVEGSTSERGGGTRGGGTFKALGSADPN*
Sialb.0324s0078.1	Salba_53440	Salba	38	1.3e-19	new_5	KVGGSSSRPAGQG	13	NA	NA	MVWLLTLVLLVFSASPYTVLARLPCESSTAIGGAWNKKLTREMKIKVGGSSSRPAGQGRGRGRGH*
Stapi.6486s0004.1	Spinnata_54368	Spinnata	38	5.6e-17	new_5	KVEGSLSPSGLRG	13	NA	NA	MVYMVWLLTLVLLLFSASSGTILARQPYAQNKRSWDRKLVREMKIKVEGSLSPSGLRGRSRRGGRGEQFGPRP*
KFK22088	Aalpina_16526	Aalpina	39	1.1e-08	NA	NA	NA	NA	NA	MGKKCSLFNHVLVLVMLLCLLPCLSQSTPFSDTG
KFK31635	Aalpina_21519	Aalpina	39	8.8e-33	SCOOP6-cluster	GAGASKSGKGGGR	13	NA	NA	MGMKCSLEVSHVFVLVLLLCLLPCFSQSAPSSAAATAKPSSFKVKVRGINNKEQETNALPKLEGRRLGSSGIIARPSTSGQGPKKNDNYHGRRLLSSGSGVVARPSTSGQGPKKNDNYHGRRLFSIYSPNAIIRTPPSTSGQGPKKNDNYNGRRLSSIYFPNAEIGAGASKSGKGGGRTPEDSP
AL8G15160.t1	Alyrata_18610	Alyrata	39	4e-55	SCOOP6-cluster	EARPSKSKKDGGGR	14	NA	NA	MGTKCSSQLRYVVVLVQLLFVFPCLTQSAPFSVTGRRLMGIYMPNGAIIAGSSKCGQAPNININCLPRRLMRIEARPSKSKKDGGGRGPESPDQNQC*
AT5G44572.1	Athaliana_6999	Athaliana	39	6.2e-54	SCOOP6	EARPSKSKKGGGR	13	NA	NA	MGTKCYSKLRYVVVLVLLLFVFPCSLSQSAPSSVTGRRLMGIYMPNGGIIAGSSPSGQAPNINNNYHGRRLMISEARPSKSKKGGGREPESPG*
Bostr.29514s0056.1	Bstricta_18621	Bstricta	39	6.9e-07	NA	NA	NA	NA	NA	MGTKCSSQLRHVVVLAPLLFVVPCLMTNEGRRILAYGGGGGTPHSESQRSGTYDYGGGGDHYGGTPSPQPSRVDEVEVVTGGD*
Bostr.29514s0055.1	Bstricta_21107	Bstricta	39	1.6e-10	SCOOP6-cluster	GTPPSRSGRGGVA	13	NA	NA	MGTKSSSQLRHVVVLVLLLFVFPCLSQSCSRFGSAAFRRPLPYDGRRILAYDAIGTPPSRSGRGGVAARGD*
Luann.0135s0049.1	Lannua_15341	Lannua	39	6.4e-32	SCOOP6-cluster	RTRPSQSGQGGGR	13	NA	NA	MGKNCSSQLCHVFVLLVLLCVSPCLSQSVTGRRLMSMYKPNGGIVAEPSTSGHAPKRNDNYHGRRLMGIYFPNAGIRTRPSQSGQGGGRIPAAAP*
Luann.0135s0048.1	Lannua_32160	Lannua	39	2.7e-23	NA	NA	NA	NA	NA	MRKNCSSQLCHVIVLLVLICVSPSLTQSVTGRRLISIYKPNGRIVAEPSKSGHAPKRNDNYHERRRKLIPVSSSCSVRGPQFGGRPRRCPPPT*
Luann.0135s0053.1	Lannua_35335	Lannua	39	2e-16	NA	NA	NA	NA	NA	MRKKSSSQLSHVLVFVLLLLLCVFPCLSQSAQFSVTGRKLMIIYFPNGPKRVVPYIKGGPIPAKKKKGGRNPVADPKV*
Roisl.0012s0307.1	Rislandica_21302	Rislandica	39	5.3e-42	SCOOP6-cluster	NVNPSKSGQGGGR	13	NA	NA	MGKKCSSQLCHVLVFLLLCVLPCLSQSAPFSVTGRRLMWSEAKPSKSGQAPKKIDSYHGRSLMIINVNPSKSGQGGGRNPGASP*
Thlar.0069s0137.1	Tarvense_16255	Tarvense	39	1.6e-25	SCOOP6-cluster	GAGPSKIGMILGTN	14	NA	NA	MTKKYSSQICHVFVLVLLFCVFPYLSQSAPFSVTGRKLMSNGIVAGPSTSGQAPKRNDSYHGRRLMTTFPPNGAGPSKIGMILGTN*
Thlar.0069s0129.1	Tarvense_31962	Tarvense	39	1.5e-21	NA	NA	NA	NA	NA	MTKKYSSQICHVFVLVLLLCVFPYLSQSAPFSVTGRKLMSNGIVAGLSTSGQAPKRNDSYHRSS*
Araha.2232s0005.1	Ahalleri_12057	Ahalleri	40	3.7e-12	NA	NA	NA	NA	NA	MGLKMSNNVLLLSLFLLLLCLFSEIGGSETTHRKIDPPTAASSNVIFKRARNLEPSKNFHVVLCMSKLLINLFSFLFSPLLINFIISCCHNKC*
Araha.2232s0003.1	Ahalleri_12977	Ahalleri	40	1.7e-10	SCOOP36-cluster	GTPPSKTCRGKTQ	13	NA	NA	MGSKILSIALLLSLFLLCFSSEIGVVEATSRKLEKAKIGTPPSKTCRGKTQGGGSSSRGWRKRPCPRLA*
Araha.2232s0004.1	Ahalleri_1611	Ahalleri	40	9.3e-19	SCOOP36-cluster	VGPSCSCGGKGQ	12	NA	NA	MQSYMIYRRRMGLKMPSNTLLLSLFLVLLCLFSEIGGSETSHRRLGEVPIRELTVGPSCSCGGKGQSRGEEGPCPRPSLRPCPP*
Alyli.0248s0020.1	Alinifolium_13465	Alinifolium	40	1.8e-20	SCOOP36-cluster	ATTPSCTCGGPSL	13	NA	NA	MHSKRSSHVNLLFLFLLLLCLFSEIGGIDMTPRRIERPIRELAATTPSCTCGGPSLKPGRRPCPRPRPCPPPRPRT*
Alyli.0248s0021.1	Alinifolium_18078	Alinifolium	40	2.6e-17	SCOOP36-cluster	AYPSCSCPGGKGS	13	NA	NA	MGLKMSNSALLLSLFLLLCLFSEIGGVETTHRRLEEKPIRQLDAYPSCSCPGGKGSSPRGCPRPRPCPPSRP*
Alyli.0083s0035.1	Alinifolium_31424	Alinifolium	40	7.6e-21	SCOOP36-cluster	ATTPSCTCGGPSL	13	NA	NA	MHSKRSSHVNLLFLFLLLLCLFSEIGGIDMTPRRIEKPIRELAATTPSCTCGGPSLKPGRRPCPRPRPRTSRISTKDT*
Alyli.0083s0030.1	Alinifolium_35786	Alinifolium	40	2e-21	SCOOP36-cluster	ETNPSCTCGGKGR	13	NA	NA	MYSKRSTNALLLYLFLLVLCLFSEIKGIDMTSRRIEESIRQLSETNPSCTCGGKGRSPRKGDQRPCPRPRPRPCPPPRS*
Alyli.0083s0034.1	Alinifolium_42223	Alinifolium	40	5.3e-19	SCOOP36-cluster	AYPSCSCPGGKGS	13	NA	NA	MGLKMSNSALLLSLFLLLCLFSEIGGVETTHRRLEEKPIRKLDAYPSCSCPGGKGSSDPRGYPRPRPCPRPRPCPPSRP*
Alyli.0248s0024.1	Alinifolium_7201	Alinifolium	40	1.1e-20	SCOOP36-cluster	ETNPSCTCGGKGL	13	NA	NA	MYSKRSTNALLLYLVLLLLCLFSEIKGIDMTSRRIEESIRQLSETNPSCTCGGKGLSPRKGDQRPCPRPLPRPCPPPRS*
AT1G65484.1	Athaliana_19164	Athaliana	40	4.4e-46	SCOOP36	ATPPSLTCGGQRL	13	NA	NA	MGLKMSSNALLLSLFLLLLCLFSEIGGSETTHWKIVEEPVRGQIATPPSLTCGGQRLGGPQPRLSPCPRPRPRPRPRTGS*
Bostr.26959s0366.1	Bstricta_12446	Bstricta	40	3.7e-20	SCOOP36-cluster	GPSCSCGASGSAHGRGR	17	NA	NA	MSSNSLVLSLFLLLLCLFSEIGGSATTHRRVVEVPIRELAGPSCSCGASGSAHGRGRPGRPQSHTPACPRVRPCPPPRPRSSRRYTTEP*
Caamp.0016s0066.1	Camplexicaulis_35047	Camplexicaulis	40	4.6e-11	SCOOP36-cluster	ATPGSISCGGIKR	13	NA	NA	MGSNTLSIALLLSLFLLLCLSTQIGVAEATSRKLEGLKTEIATPGSISCGGIKRGGGSSSRGVGNRVRCPRPPRTSSIDP*
Cagra.11974s0002.1	Cgrandiflora_20085	Cgrandiflora	40	1.2e-19	SCOOP36-cluster	VGPSCSCGGGKGS	13	NA	NA	MGLKLSSNALILSFFLLLLCLFSEIGGSETTHRKLVEVPTRELSVGPSCSCGGGKGSVRISKDCPRPRPCPPPHAR*
Cagra.11974s0001.1	Cgrandiflora_8901	Cgrandiflora	40	2.9e-52	SCOOP36-cluster	ATPPSVTCGGQRL	13	NA	NA	MGSKKPSNAKLLSLFLLLLCLLPEIGGIQTTHRRVEEPVRGRIATPPSVTCGGQRLGGPRPRLPPCPRPRPRSRPRPRSSRRSTTNP*
Carub.0002s1124.1	Crubella_15140	Crubella	40	8.6e-24	SCOOP36-cluster	ASPSCSCGAGQGK	13	NA	NA	MGLKMSSNALLLSLFLLLLCLFSDIGGSKTTHRILVEEPLREVAASPSCSCGAGQGKSPPKQHRSPCHRPRPCPPPRAR*
Carub.0002s1125.1	Crubella_27541	Crubella	40	2.3e-52	SCOOP36-cluster	TTPPSVTCGGQRL	13	NA	NA	MGSKKPSNAKLLSLFLLLLCLFPEIGGIQTTHRRAEELVRGRITTPPSVTCGGQRLGGPRPRLPPCPRPRPRPRPRSRSSRRSTTNP*
Carub.0002s1128.1	Crubella_5769	Crubella	40	4.6e-21	SCOOP36-cluster	ASPSCSCGASAGS	13	NA	NA	MGLNLSSNALLLSLFLLILCLFSEIGGIETTHQRLVEEPPIELAASPSCSCGASAGSAPPIQQQRPCPRPRPCPPPRAR*
Carub.0002s1123.1	Crubella_7680	Crubella	40	2.3e-20	SCOOP36-cluster	VGPSCSCGGGKGS	13	NA	NA	MGLKLSSNALILSFFLLLLCLFSEIGGSETTHRKLVEVPIRELSVGPSCSCGGGKGSVKRISKECPRPRPCPPPHPHAR*
Desop.0248s2094.1	Dsophioides_22876	Dsophioides	40	1.1e-16	SCOOP36-cluster	ASPSCSCPGGKGS	13	NA	NA	MGLKMPNSALLLSLFLLLCLFSKIGGVETTHRRLEEKPIRKLDASPSCSCPGGKGSSDPRGCPRPRPCPPSRP*
Desop.0248s2089.1	Dsophioides_6765	Dsophioides	40	1.8e-15	SCOOP36-cluster	ETNPSCTCGGKGR	13	NA	NA	MYSKRSTNALLLYLFLLLLCLFSEIKGIDMTSRRIEESIRQLSETNPSCTCGGKGRSKRSTSMPTSTSSSVPTSTLLKKFYYWSLKNK*
Eusyr.0008s0389.1	Esyriacum_1296	Esyriacum	40	1.1e-11	SCOOP36-cluster	YIPPSESCGDERR	13	NA	NA	MVSKTLSIVLLKSLFLLLLCYSFEVGIVEATRRKLEEFKTQIYIPPSESCGDERRGGGGGGLYARASWVKPCPRPRRTSSMHP*
Lesat.0082s0196.1	Lsativum_18966	Lsativum	40	1.2e-08	SCOOP36-cluster	AINPSCSCRGPHY	13	NA	NA	MCSKRSRIALLLLFSILFICLFSVIDGTEITRRILVKKSMRDLGAINPSCSCRGPHYKPKPGYHPPPCPRPRPRRCPPLR*
Lesat.0010s0013.1	Lsativum_48020	Lsativum	40	1.3e-10	SCOOP36-cluster	EINPSCSCRAPQY	13	NA	NA	MCSKRSRIALLLLFSLLVLCLFTEIKGTGITRRSLEESVRDLGEINPSCSCRAPQYKPKPGHHPRPCPRLRPCPPSRSYSKRKYIKDP*
Mamar.0070s0042.1	Mmaritima_18088	Mmaritima	40	1.7e-32	SCOOP36-cluster	STPPSVTCGGQRL	13	NA	NA	MGWKTSSINALLLSLFLLLCLFSETTGQSVGEEPVRGKISTPPSVTCGGQRLGGPQPRSRPCPSPRPRPRSRSRSSRRSSTNP*
Mamar.0070s0044.1	Mmaritima_28668	Mmaritima	40	1.1e-21	SCOOP36-cluster	ASPSCSCGSGGS	12	NA	NA	MGLKMSSNALLLSLFLLFLCLFSQIGGIWTTHRRLVEEPIRKLGASPSCSCGSGGSSSKRPQQQPCRRPRPCPPPH*
Mamar.0070s0043.1	Mmaritima_5477	Mmaritima	40	2.8e-23	SCOOP36-cluster	ATPSCSCGSQRS	12	NA	NA	MGSKMSSNLLLTLFLLLLCLFSEIGGIETTHRSLVEEPIREMAATPSCSCGSQRSDSRRPHRPCLRPRPRPCPPSRRSTIDP*
Roisl.0022s0057.1	Rislandica_69	Rislandica	40	2.2e-09	SCOOP36-cluster	AITPSCTCEDLNL	13	NA	NA	MRGRMCSNRSHNAFLLFLFLLLLCLFSEIGGIEITPQRVVSNSSSVEVPIRDLAAITPSCTCEDLNLDQNHIYVYAHVHVHVHIHVFEEDLLKTFEKKVEEKKK*
Alyli.0174s0162.1	Alinifolium_25502	Alinifolium	41	1.1e-16	SCOOP18-21-22-35-cluster	HVKGSDSWRAGQRS	14	NA	NA	MYAVVRVITLMILLFSASSNTVYARLLYDYESLSTTEGVGDPKVLLEIKGHVKGSDSWRAGQRSGRRSPIHN*
Alyli.0049s0071.1	Alinifolium_26955	Alinifolium	41	3.7e-14	SCOOP18-21-22-35-cluster	HVEESDSRRAGQRS	14	NA	NA	MYMVRVIVLMILLLSASSNTVVARLLNDYESLNTKGVGDPKVLLEIKGHVEESDSRRAGQRSGHRSPSNK*
Alyli.0049s0073.1	Alinifolium_35201	Alinifolium	41	1.8e-16	SCOOP18-21-22-35-cluster	HVEGSDSRRARQR	13	NA	NA	MYAVVRVITLMILLFSASSNTVYARLLNDYESLSTKGVGDPKVLLEIKGHVEGSDSRRARQRSGPRSPIHN*
Alyli.0174s0163.1	Alinifolium_36135	Alinifolium	41	3.6e-17	SCOOP18-21-22-35-cluster	AVKPSVTRPAGQRN	14	NA	NA	MYVVRVITLMILLFSASLITVSARLLYDSESLNTTDDVWDQKVLLEIKGAVKPSVTRPAGQRNRLPIGSEP*
Alyli.0049s0072.1	Alinifolium_46109	Alinifolium	41	3.8e-16	SCOOP18-21-22-35-cluster	AGKPSVSRPAGQRN	14	NA	NA	MYVVRVITLMILLFSASLITVSARLLYDSESLNTKDVWDQKVLLEIKGAGKPSVSRPAGQRNRLPIGSEP*
Alyli.0049s0068.1	Alinifolium_47045	Alinifolium	41	4.9e-18	SCOOP18-21-22-35-cluster	RVNASVSLPGGTRS	14	NA	NA	MYVVRLITLMILLFFASSNTVFTRLLYDNESLNTTEGVWDQKILLENKRRVNASVSLPGGTRSRPPNGPGL*
Alyli.0049s0070.1	Alinifolium_49505	Alinifolium	41	1.4e-18	SCOOP18-21-22-35-cluster	AADRSISPPARKKS	14	NA	NA	MYVVRVITLMILLFSASSNTVFARLLYDYEPLNTKGVWDRKVLFEIKIAADRSISPPARKKSSPPIGSEP*
AL8G25770.t1	Alyrata_1309	Alyrata	41	2.7e-32	SCOOP18-21-22-35-cluster	VVDGSCSPHAHGR	13	NA	NA	MYNVVVCLLTLSFLLFSGLSNTVVARVQYESPIPQIGEGVWDQKVIVKEIKAVVDGSCSPHAHGRGRPSRPGSSNIPGSPKRCTKP*
AT2G24195.1	Athaliana_15909	Athaliana	41	5e-33	SCOOP21	RVLPSASRRGPGQ	13	NA	NA	MLELHFEFIDLNQPKMYKFVVCLLTLSFLLLSGLSNTALARVHHESSNPKIGNRVWDQKIFNNVKVRVLPSASRRGPGQTG*
AT1G54957.1	Athaliana_16536	Athaliana	41	4e-23	SCOOP22	GVGASNSGHSPGA	13	NA	NA	MNKALVWLITLLFLIFSATPNRVLAHPPYISPKTRAREGVWDHKIMKVRKIGVGASNSGHSPGAGGIP*
AT5G51465.1	Athaliana_17180	Athaliana	41	1.2e-27	SCOOP18	EVGGSCSPHAHGR	13	NA	NA	MYNVVVCLLTLSFLLLTGLSNTAEARVPYEAREGVWDQKVITEIKAEVGGSCSPHAHGRGPPNRPGSSNIPGSPKRCTKP*
AT1G54953.1	Athaliana_9659	Athaliana	41	7.6e-20	SCOOP35	MRVKDSSRRQYFT	13	KIMRVKDSSRRQYFT	15	MNNAVIWLITLVFLMFSATSTRIVAHIPYIFPKTKTREAVWGQKIMRVKDSSRRQYFTACTWIRWIIPPANKP*
CDY41988	Bnapus_17546	Bnapus	41	3.4e-14	SCOOP18-21-22-35-cluster	AVGPSISRPARQYR	14	NA	NA	MYIIRLITLTILLFVASLNTIAFAGLAYDNESRNTKTGEAVWDKKVVNNLRGAVGPSISRPARQYRVSPWRGSDDSNSTPWERNAIIEAFFR
CDY61803	Bnapus_2021	Bnapus	41	7.4e-31	SCOOP18-21-22-35-cluster	DVGSSNSRPARQKD	14	NA	NA	MNHRLVCLVTLIILLFTGSLTTGFARIPYQSSMTKHGERVWDQKMIGDIKIDVGSSNSRPARQKDSPSPPGANM
CDY42636	Bnapus_48737	Bnapus	41	6.8e-15	SCOOP18-21-22-35-cluster	AVKPSTSRPARQYR	14	NA	NA	MSMIRLITLIILLFFASLNSIVIAGLPYDKEALNTKTGEAVWDQKIVNNLRGAVKPSTSRPARQYRISPWKGSEDSKSTQWDRNAIIDAFFR
CDY06534	Bnapus_53237	Bnapus	41	3.4e-14	SCOOP18-21-22-35-cluster	AVGPSISRPARQYR	14	NA	NA	MYIIRLITLTILLFVASLNTIAFAGLAYDNESRNTKTGEAVWDKKVVNNLRGAVGPSISRPARQYRVSPWRGSDDSNSTPWERNAIIEAFFR
CDX90343	Bnapus_90035	Bnapus	41	1.6e-33	SCOOP18-21-22-35-cluster	DVGSSNSRPARQKD	14	NA	NA	MYHRLVCLVTLIILMFTGSSTTAFARIPYQSSMTKHGERVWDQKMIGDIKIDVGSSNSRPARQKDSPSPPGANM
CDY03330	Bnapus_97470	Bnapus	41	8.5e-16	SCOOP18-21-22-35-cluster	AVKPSISRPARQR	13	NA	NA	MYAVRLITLIILLFSASFNTIVFAGLTYDNESLNTKIGVAIWDQKVVKNVRGAVKPSISRPARQRSSPWSGSENSNSTQWESYVAIIEAFGIFSR
Brara.H01793.1	Brapa_27838	Brapa	41	1.6e-33	SCOOP18-21-22-35-cluster	DVGSSNSRPARQKD	14	NA	NA	MYHRLVCLVTLIILMFTGSSTTAFARIPYQSSMTKHGERVWDQKMIGDIKIDVGSSNSRPARQKDSPSPPGANM*
Brara.D01656.1	Brapa_7912	Brapa	41	1e-21	SCOOP18-21-22-35-cluster	SVKRSKSPSGGQRI	14	NA	NA	MYVARLVTLMFLLFLASSNTVSARLPFNYKSLNTKIGNGVWDQKVINEIKRSVKRSKSPSGGQRIRGPRGPES*
Brara.A00053.1	Brapa_8394	Brapa	41	3.6e-14	SCOOP18-21-22-35-cluster	AVGPSISRPARQYR	14	NA	NA	MYIIRLITLTILLFVASLNTIAFAGLAYDNESRNTKTGEAVWDKKVVNNLRGAVGPSISRPARQYRVSPWRGSDDSNSTPWERNAIIEAFFR*
Bostr.15774s0283.1	Bstricta_11422	Bstricta	41	1.4e-31	SCOOP18-21-22-35-cluster	EVDGSCSPRAGGR	13	NA	NA	MYKVCLLTLIFLLLSGLSNTAVARVPYESPSPKIGEGVWDHKMIKEMKTEVDGSCSPRAGGRGPPSTPGSSNLPGSPKRCRP*
Bostr.13404s0075.1	Bstricta_14675	Bstricta	41	8.4e-26	SCOOP18-21-22-35-cluster	DLGGSNSGHAHGPRN	15	NA	NA	MIKAVVWLIILVFLMFSATSNRVLAHIPHVSPKTKTREGVWDHKIMKGIKIDLGGSNSGHAHGPRNRHNP*
Bostr.27895s0068.1	Bstricta_15955	Bstricta	41	1.3e-32	SCOOP18-21-22-35-cluster	RARPSVSKHGPGT	13	NA	NA	MYKFVVCLLTLSFLLLSGLSNTALARVRYESSNPKIGNGVWDQKIFNYMKARARPSVSKHGPGTNN*
Bostr.13404s0069.1	Bstricta_15966	Bstricta	41	1.5e-25	SCOOP18-21-22-35-cluster	GFGGSTSGHAHGR	13	NA	NA	MIKAVVWLITLVFLMFSATSNRVLAHIPHVSPKTKTREEVWDHKIMKGTKIGFGGSTSGHAHGRGGPG*
Bostr.6192s0017.1	Bstricta_19388	Bstricta	41	3.1e-10	SCOOP18-21-22-35-cluster	YVKKSTSRPAGKGR	14	NA	NA	MYVVRLITLVTLLLFASSNKVFAKLPTNCESLNTNIVNGVCNQKVLIKNRGYVKKSTSRPAGKGRSQWSCHEDSDSAQ*
Bostr.13404s0076.1	Bstricta_24111	Bstricta	41	1.8e-26	SCOOP18-21-22-35-cluster	GFEGSNSGHAPGL	13	NA	NA	MTKAVVWLITLVFLMFSATSNRVLAHIPHVSPKTKTREGVWDHKIMKGIKIGFEGSNSGHAPGLGRPPSKNGFEGSKSRSAPGGPR*
Bostr.13404s0074.1	Bstricta_276	Bstricta	41	1.7e-25	SCOOP18-21-22-35-cluster	DLGGSISPPAHGG	13	NA	NA	MIKAVVWLITLVFLMFSATSNRVLAHIPHVSPKTKTREGVWDHKIMKGIKIDLGGSISPPAHGGGGPP*
Bostr.13404s0070.1	Bstricta_2871	Bstricta	41	3.2e-26	SCOOP18-21-22-35-cluster	GFEGSKSRRAPGG	13	NA	NA	MIKAVVWLITLVFLMFSATSNRVLAHIPHVSPKTKTREGVWDHKIVKGIKIGFEGSKSRRAPGGPR*
Bostr.13404s0072.1	Bstricta_3584	Bstricta	41	4.1e-21	SCOOP18-21-22-35-cluster	GVKGSVSRHAGQNS	14	NA	NA	MVRLITLMILLLFASSNIVSARVLYDYKSLNTRIWDQKVLLEIKGGVKGSVSRHAGQNSRPPRGPGHNF*
Caamp.0007s0270.1	Camplexicaulis_14297	Camplexicaulis	41	7.4e-28	SCOOP18-21-22-35-cluster	EIDGSCSPPAGQGSPKIQGSRKR	23	NA	NA	MCNFLVCLLTLSFLLFSGLSDTALARVHYESPKTKEGVWDQKVIREIKMEIDGSCSPPAGQGSPKIQGSRKRCPKP*
Caamp.0094s0069.1	Camplexicaulis_2044	Camplexicaulis	41	7.3e-17	SCOOP18-21-22-35-cluster	AVKPSTSRPARQYR	14	NA	NA	MYMIRFITLIILLFFASSNTVVFAGLPYDYESLSTEIGEAVWDQKVVKNIRGAVKPSTSRPARQYRLSPWSTGSEDSNSTQWDRNVIIIEAFFR*
Caamp.0007s0320.1	Camplexicaulis_45520	Camplexicaulis	41	5.2e-17	SCOOP18-21-22-35-cluster	GMGGSESKRAKGS	13	NA	NA	MNKSVVRLITLLFLLFFGTSNTAFALIPNVSPKTNIGEGVRKLMKGRKIGMGGSESKRAKGSDEPP*
Cagra.3782s0010.1	Cgrandiflora_10018	Cgrandiflora	41	3.4e-29	SCOOP18-21-22-35-cluster	EVDRSCSSRAGGR	13	NA	NA	MYKVVCLLALSFLLLFGLPNTAEARVLLPYESPNPKIGEGVWDQKMIKEIKAEVDRSCSSRAGGRGPPNRPESHIPGSPKRCNP*
Cagra.4111s0004.1	Cgrandiflora_19621	Cgrandiflora	41	1.8e-28	SCOOP18-21-22-35-cluster	RVRPSASSRGPG	12	NA	NA	MCKLFVCLLTLSFLLLSGLSNTALARVQYESSNPRNRVWDQKKIFNSMKVRVRPSASSRGPGQTN*
Crahi.0676s0021.1	Chispanica_1690	Chispanica	41	6.1e-12	SCOOP18-21-22-35-cluster	GVGGSESRRGKGND	14	NA	NA	MNKAVGWLITLLCLMFFATSDKSFALNPNTSPKTNIGEGVQKLMKGRKIGVGGSESRRGKGNDDDPP*
Crahi.0008s0058.1	Chispanica_19364	Chispanica	41	2e-15	SCOOP18-21-22-35-cluster	AVGPSTSRPARQYR	14	NA	NA	MYMIRLITLIILLFFASLNTIVFAGLTYGNESLNTKTGEAVWDQKVVNNLRGAVGPSTSRPARQYRLSPWKGSEDSKSTHWERNAIIDAFFQ*
Crahi.1351s0005.1	Chispanica_31272	Chispanica	41	4.4e-32	SCOOP18-21-22-35-cluster	DVGSSNSRPARQKD	14	NA	NA	MYHRLVCSVTLIILLFTGSSTTVFARIPYQSSMTKCRERVWDQKMIGDIKIDVGSSNSRPARQKDSPSPPGAKM*
Crahi.0236s0014.1	Chispanica_3598	Chispanica	41	1.8e-13	SCOOP18-21-22-35-cluster	AVKPSISRPAGQR	13	NA	NA	MYTVRLVTLIILFLFFASLNTIVLAGLTYDDESLNTKIGEAVWDQKVVKHVRLKGAVKPSISRPAGQRSSPWSGSEDSNLTQWGRNAIFEAFFR*
Crahi.1083s0001.1	Chispanica_37221	Chispanica	41	8.6e-23	SCOOP18-21-22-35-cluster	SVKPSKSPRGGQRN	14	NA	NA	MYVARLVTLMLLLFFASSNTASARLPFDYKSLNTKIGNGVWDQKVINEIKGSVKPSKSPRGGQRNRRPRGPEP*
Camar.0631s0004.1	Cmaritima_15600	Cmaritima	41	8.1e-19	SCOOP18-21-22-35-cluster	GTPGSCTPPAGRGQ	14	NA	NA	MYIILVRFLIVSFLLFSALSDTALARVQYESPKLSREEVWDHKVRREIKIGTPGSCTPPAGRGQSKPSRGSRRRCPRP*
Camar.0151s0034.1	Cmaritima_1617	Cmaritima	41	2.6e-07	SCOOP18-21-22-35-cluster	AVKPSITRPARQYG	14	NA	NA	MTGFLSVHLRVPGYAKWSGAQHQLRSRVADTSAEVLLPLRFISLTILLFFTSLNTIVFSELPYENEPLSTASGEGGWDQKMVKNVRGAVKPSITRPARQYGVSPWRDYEDSNSTQWERNAIIEAFFR*
Camar.1405s0004.1	Cmaritima_18282	Cmaritima	41	2.5e-19	SCOOP18-21-22-35-cluster	SVKPSKSPPGGQRK	14	NA	NA	MYVARLVTLMILLFFASSNTVTARLPLDYKSLSTKIGNGVLDQKVINEIKGSVKPSKSPPGGQRKRGPRGPDQPVGVEACVY*
Camar.1025s0003.1	Cmaritima_39490	Cmaritima	41	5.9e-14	SCOOP18-21-22-35-cluster	TVGSSVSKRAKGN	13	NA	NA	MNKTVVWLITLLCLIFFATSNTAFTLNPKISPKTKVGEGVQKLMKGRKITVGSSVSKRAKGNDDPP*
Camar.1925s0009.1	Cmaritima_44034	Cmaritima	41	5.9e-14	SCOOP18-21-22-35-cluster	TVGSSVSKRAKGN	13	NA	NA	MNKTVVWLITLLCLIFFATSNTAFTLNPKISPKTKVGEGVQKLMKGRKITVGSSVSKRAKGNDDPP*
Carub.0002s0839.1	Crubella_17753	Crubella	41	2.4e-15	SCOOP18-21-22-35-cluster	SVNPSISPPGGQGA	14	NA	NA	MYMAIRLITLMFLLFVASTNTVSARLQYVHKSHNTKKVWDQNGLVFEIKGSVNPSISPPGGQGASPSGQRGPPSP*
Carub.0008s1150.1	Crubella_20482	Crubella	41	3.4e-29	SCOOP18-21-22-35-cluster	EVDRSCSSRAGGR	13	NA	NA	MYKVVCLLALSFLLLFGLPNTAEARVLLPYESPNPKIGEGVWDQKMIKEIKAEVDRSCSSRAGGRGPPNRPESHIPGSPKRCNP*
Carub.0002s0837.1	Crubella_8283	Crubella	41	7.4e-16	SCOOP18-21-22-35-cluster	SVNPSVSPPGGQRS	14	NA	NA	MYMAIRFITLMILLFVASSNTVSARLQYDHKSLNTKKVWDQNVLVFEIKGSVNPSVSPPGGQRSSPRGERGPPRARH*
Clevi.0015s0491.1	Cviolacea_1891	Cviolacea	41	1.6e-09	SCOOP18-21-22-35-cluster	GVGPSYTRRGKGPERSK	17	NA	NA	MCSQVVRMITLVLLILFASRTALARLHESPNTKERIGRQQIEEIKIGVGPSYTRRGKGPERSKSTKP*
Clevi.0121s0050.1	Cviolacea_840	Cviolacea	41	6.2e-06	SCOOP18-21-22-35-cluster	DARPSYSRRAHHKRGEPE	18	NA	NA	MMKAFVPTKMYCGSIWLLTLILLLFFASLQIYELKTKTRIGEANRKQYLEESKIDARPSYSRRAHHKRGEPEPGPTPAPPPWGVEEKREENRKQSFIDQAKMIDVSPSFSGRGRSRMVVPAPSPWEGQ*
Desop.0241s0056.1	Dsophioides_14870	Dsophioides	41	1.4e-17	SCOOP18-21-22-35-cluster	AVKPSVTRPAGQRN	14	NA	NA	MYVVRVITLMILLFSASLITVSARLLYDSESLNTTEDVWDQKVLLEIKGAVKPSVTRPAGQRNRLPIGSEP*
Desop.0241s0053.1	Dsophioides_24137	Dsophioides	41	8.9e-15	SCOOP18-21-22-35-cluster	HVEGSDSRRAGQRS	14	NA	NA	MYVVRVIILMILLLSASSNTVVARLLNDYESLSTKGVGDPKVLLEIKGHVEGSDSRRAGQRSGPRSPIHN*
Desop.0241s0054.1	Dsophioides_26364	Dsophioides	41	6.1e-19	SCOOP18-21-22-35-cluster	AAEGSISRRGRTSS	14	NA	NA	MYVVRVITLMILLFSASSNTVFARLLYDYESLNTKGVWDRKVHFEIKIAAEGSISRRGRTSSSPPRGSGP*
Desop.0241s0052.1	Dsophioides_7892	Dsophioides	41	2.1e-18	SCOOP18-21-22-35-cluster	RVNASVSLPGGTRS	14	NA	NA	MYVVRLITLMILLFFASSNTVFTRLLYDNESLNTTEGVWDQKIFLENKRRVNASVSLPGGTRSRPPNGPGL*
Distr.0022s27700.1	Dstrictus_10523	Dstrictus	41	2.5e-19	SCOOP18-21-22-35-cluster	VVKASKSKHGPSAGRPE	17	NA	NA	MYKLVVTSWFIALIYLLFFVSSNTAFRQIRYESPKTKIGEGIWDKSMIGERKTVVKASKSKHGPSAGRPEGPHN*
Distr.0026s16700.2	Dstrictus_12607	Dstrictus	41	9.3e-20	SCOOP18-21-22-35-cluster	GVKGSESRHGPK	12	NA	NA	MYKFVIWLITLIYLVFFVSSNTALPQIRYESSKAREWVWDKKLIKGRKIGVKGSESRHGPKGGLG*
Distr.0022s28200.1	Dstrictus_1455	Dstrictus	41	6.3e-16	SCOOP18-21-22-35-cluster	PVKPSESKPA	10	NA	NA	MYILRFITLMIILLFASSITVFAQLPNDHQSLNTTLGEGVWDQKMIKEIKRPVKPSESKPAGKNN*
Distr.0022s27800.1	Dstrictus_20384	Dstrictus	41	8.5e-14	NA	NA	NA	NA	NA	MYKLALTSWFIALIYLLFFVSSNTSFRQIRYESPKTQIGERVWDKTLINERKVGTNAVNQSLDHQQEHEEDQDHTI
Distr.0022s27600.1	Dstrictus_21691	Dstrictus	41	3.7e-23	SCOOP18-21-22-35-cluster	AVDRSCTPRALGNK	14	NA	NA	MSKVVVCLLTLSLLLLCGLSNTALARVQYVSPTPKQDVQEQKLIKEIKVAVDRSCTPRALGNKGSSRPGSPKRCYKP*
Distr.0022s29500.1	Dstrictus_4003	Dstrictus	41	2.6e-16	SCOOP18-21-22-35-cluster	RVHPSPPKYAGKSE	14	NA	NA	MIRATVWLIILVFLMFSGTSNTTFPQIPNESPKTSEEVWDKKLIKGRKIRVHPSPPKYAGKSESKPPRIYL*
Distr.0026s16800.1	Dstrictus_6050	Dstrictus	41	7.9e-26	SCOOP18-21-22-35-cluster	DARGSSSRKARQGN	14	NA	NA	MYNRLVCLVITLIILLFIGSSTNIAFARMIPYKSFTTKGGSVWDQKMIGEIKIDARGSSSRKARQGNRPSPGIKVGQGNAPSPG*
Distr.0022s27900.1	Dstrictus_7167	Dstrictus	41	6.8e-14	SCOOP18-21-22-35-cluster	GVTPSKSPPAGK	12	NA	NA	MLRFITLMIILFFASSITVFARLPYDHKSLNTKLGEGVWDQKVIKRGVTPSKSPPAGKQN*
Distr.0022s28800.1	Dstrictus_8324	Dstrictus	41	2e-17	SCOOP18-21-22-35-cluster	VVGHSISPPAHGA	13	NA	NA	MYKLAFIWLITLIYLLLLVSSNTAFSQIPFQSPKTQIGENVWDKRLIKGRKVVVGHSISPPAHGAIQ*
Distr.0022s28100.1	Dstrictus_8841	Dstrictus	41	1.1e-11	NA	NA	NA	NA	NA	MHESTRKMYNFVVCLLTLVLLLLSGLPNTTLAREQQLSHKAKVVWDQRDQS*
Thhalv10009203m	Esalsugineum_10863	Esalsugineum	41	3.3e-20	SCOOP18-21-22-35-cluster	QVKPSKSRPAKG	12	NA	NA	MDVVRLITLVILLFFASSNTVFAGLPYDYESHNTKIGEAVWDQKLLIKIRGQVKPSKSRPAKGKRKWSSSEDSNLNQWECNVNSEACYDNSY*
Eusyr.0133s0717.1	Esyriacum_10602	Esyriacum	41	1.5e-20	SCOOP18-21-22-35-cluster	EVHRSISYPSKRRR	14	NA	NA	MHNLVFCLLTLNLLLLSGLTNTTLAQVQYKYPKPKGVWDQKVIKGIKIEVHRSISYPSKRRRGPTTK*
Eusyr.0133s0726.1	Esyriacum_16937	Esyriacum	41	1.7e-29	SCOOP18-21-22-35-cluster	VVGKSCSRRAPGK	13	NA	NA	MCKAVVCLLTLSLLLLSGLSDTASARVQYESPNSKIGEGVWDQKLIKENKAVVGKSCSRRAPGKGGPSSPGSGIPGSPKRCY*
Eusyr.0133s0742.1	Esyriacum_27814	Esyriacum	41	1.2e-12	SCOOP18-21-22-35-cluster	AVIRSFSPPSHSYGRR	16	NA	NA	MYKLALIWFLILIHLLFLVSSNTAYSQVLFESPKTQTGEGGWDKRLIKGKKYAVIRSFSPPSHSYGRRSPPRAL*
Eusyr.0005s0953.1	Esyriacum_2802	Esyriacum	41	1.3e-26	NA	NA	NA	NA	NA	MKKTIVLFITLIFLLFSGSSSSNRLFDQVPYNHKSLTIREEVSNQRPSKETKIRACHSDTGHAGEGGLSPKVWNQRPSKETKIRAGHSDTGHAGEGGLGPKVWNQRPSKETKIRAGHSDTGHDGEGGLGPKVWNQRPSKETKIRACHSDTRHAGEGGLGPKVWNQRPSKETKTRACHNDTGHAGEGGLGPKVWNQRPSKDTKIRAGHSDTGHASEGGLGPKVWNQRPSKETKIRAGHSDTGHAGEGGLGPNIRNQRPNKETKIRAGHSDTRHAGEDELGPKV*
Eusyr.0133s0750.1	Esyriacum_28887	Esyriacum	41	4.4e-20	SCOOP18-21-22-35-cluster	GVGGSQSKHAGGN	13	NA	NA	MNKVVAWIIILVFLMFSGTSNTAFANNPYVFSKTRQGVWGQKLMKGRKIGVGGSQSKHAGGNEEPP*
Eusyr.0005s0881.1	Esyriacum_29213	Esyriacum	41	1.1e-28	SCOOP18-21-22-35-cluster	AAGGSVSPRAKKSG	14	NA	NA	MNNIVLCLLTLSFLFLFGLSNTALARVQYESPNSRKEIEGVWGQKMIKEIKIAAGGSVSPRAKKSGLPPGIGRHN*
Eusyr.0005s0880.1	Esyriacum_30473	Esyriacum	41	1.1e-28	SCOOP18-21-22-35-cluster	AAGGSVSPRAKKSG	14	NA	NA	MNNIVLCLLTLSFLFLFGLSNTALARVQYESPNSRKEIEGVWGQKMIKEIKIAAGGSVSPRAKKSGLPPGIGRHN*
Eusyr.0133s0730.1	Esyriacum_8059	Esyriacum	41	3.2e-18	SCOOP18-21-22-35-cluster	RVEPSKSPPAGQGR	14	NA	NA	MNVVRFITLIIFLFVASSNTGFARLPYDYNTICFVGKEIGEGIWDQKVIKEIKARVEPSKSPPAGQGRRNHDT*
Eruve.0043s0030.1	Evesicaria_20854	Evesicaria	41	6.1e-33	SCOOP18-21-22-35-cluster	DVGSSNSRPSRQKD	14	NA	NA	MYHRLVWLVTLIILLFTGSSTTALARIQYQSSMTKHGERVWDQKMIGDIKIDVGSSNSRPSRQKDRPSPPGANM*
Eruve.8763s0003.1	Evesicaria_31145	Evesicaria	41	2e-18	SCOOP18-21-22-35-cluster	RADRSVSLPAKGR	13	NA	NA	MYVVRCIILMILLFFASSNSVLARLTFDYKSTSTKIGDHVWDKKFVSEIKSRADRSVSLPAKGRIHPGPGNHI*
Eruve.2196s0008.1	Evesicaria_31149	Evesicaria	41	4e-18	SCOOP18-21-22-35-cluster	RADRSVSLPAKGR	13	NA	NA	MYVVRCIILMILLFFASSNSVLARLTFDYKSTSTKTGDHVWDKKFVSEIKSRADRSVSLPAKGRIHPGPGNHI*
Eruve.0103s0052.1	Evesicaria_32390	Evesicaria	41	1e-13	SCOOP18-21-22-35-cluster	KIKPSTSRRARQYR	14	NA	NA	MHTVRLVTFIILLFFASLSTIVFAGLTYDNESLNTKTGEAVWNQKVVNNLRGKIKPSTSRRARQYRVSPLRGSEDSKSTQWERNAIIEAFFP*
Eruve.0658s0019.1	Evesicaria_32997	Evesicaria	41	5.5e-14	SCOOP18-21-22-35-cluster	AVKPSISRPARQR	13	NA	NA	MEAKRLVTLIILLFSASLNTIVFAGLTYYNESLNTKIGEAVWDNQKVVRNVRAAVKPSISRPARQRSSPWSGSIIEAFFR*
Eruve.0082s0026.1	Evesicaria_79270	Evesicaria	41	2.9e-18	SCOOP18-21-22-35-cluster	HVKPSKSPRGGQRN	14	NA	NA	MYVARLITLMILLFFAPSNTVSARLPFDNKFLHTKIGNVVWDQKVIIINEIKGHVKPSKSPRGGQRNRRPSPEP*
Eruve.3584s0002.1	Evesicaria_80554	Evesicaria	41	2.8e-18	SCOOP18-21-22-35-cluster	HVKPSKSPRGGQRN	14	NA	NA	MYVARLITLMILLFFAPSNTVSARLPFNNKFLHTKIGNVVWDQKVIIINEIKGHVKPSKSPRGGQRNRRPSPEP*
Ibeam.4908s0007.1	Iamara_19470	Iamara	41	1.5e-24	SCOOP18-21-22-35-cluster	EVDKSCSIRGPAK	13	NA	NA	MYKVVICLLTLTFLLLSGLSKTSLARGQYKSPKTSERVWEQKVIKEIKIEVDKSCSIRGPAKKPPRGCPKP*
Ibeam.2225s0005.1	Iamara_20133	Iamara	41	4.1e-25	SCOOP18-21-22-35-cluster	EVDNSCSIRGPAK	13	NA	NA	MCKVVICLLTLTFLLLSGLSKTALARGQYKSPKTSERVWDQKVIKEIKIEVDNSCSIRGPAKKPPRGCPKP*
Ibeam.2225s0009.1	Iamara_32871	Iamara	41	5.7e-26	SCOOP18-21-22-35-cluster	DAGGSKSRPAGQSN	14	NA	NA	MYHQRFVWLITFIILLFIGSSDTCLARVSYQSSKTTSGEIVWDQKMIIEKKIDAGGSKSRPAGQSNRPRSPGGK*
Ibeam.4908s0008.1	Iamara_33270	Iamara	41	4.5e-27	SCOOP18-21-22-35-cluster	KVDRSRSRRAPGK	13	NA	NA	MNNIVVCLLILTFFLLSGLSNTALARVQYKSPKTREGVWDQKVIRGMKAKVDRSRSRRAPGKRPPTGPGP*
Ibeam.2225s0007.1	Iamara_33390	Iamara	41	4.4e-27	SCOOP18-21-22-35-cluster	DAGRSKSRRAGSSN	14	NA	NA	MYHQRLVLIVTLIVLLFIGSSNTSLARFSYQSSKTNIREIIWDQKMIMEKKIDAGRSKSRRAGSSNSRSPPHN*
Ibeam.2225s0006.1	Iamara_37743	Iamara	41	2e-24	SCOOP18-21-22-35-cluster	KVDRSRSRRAPGK	13	NA	NA	MDNIVVCLLILTFFLLSGLSNTTLARVQNKSPKTREGVWDQKVIKGMKAKVDRSRSRRAPGKRPPTGPGP*
Isati.0569s0008.1	Itinctoria_101517	Itinctoria	41	4e-11	SCOOP18-21-22-35-cluster	GIGGSESKRAKGS	13	NA	NA	MNKAVVWLTTLLFLMFFGISNTAFALNPNVSRKTKGVQKLMKGRKMIGIGGSESKRAKGSDEPP*
Isati.0962s0004.1	Itinctoria_1306	Itinctoria	41	1.4e-14	SCOOP18-21-22-35-cluster	AVKPSTSRPARQYR	14	NA	NA	MYMVRLITLIIILVFASSNTVVFAELPYDYESPNTNGEAVRDQKVVKNFRGAVKPSTSRPARQYRSSPRSGSEDNYSTYNDIIEAFFQ*
Isati.0625s0009.1	Itinctoria_22764	Itinctoria	41	2.9e-25	SCOOP18-21-22-35-cluster	NVGGSISRPTRQK	13	NA	NA	MYPRLVWLVTIIILLFIGSSTTAFARIPHVSSSMTNTGESVWDQRMIGEIKINVGGSISRPTRQKVNPS
Isati.23532s0001.1	Itinctoria_43065	Itinctoria	41	2.5e-24	SCOOP18-21-22-35-cluster	GFGGSCSPQGGGRS	14	NA	NA	MYIVLVCLLSLSFVLFSGLSNTVLARVHYESPNPRVWDQKITRDIKIGFGGSCSPQGGGRSSPSQRTRGSRRRCPRP*
Luann.0292s0008.1	Lannua_37619	Lannua	41	7.7e-17	SCOOP18-21-22-35-cluster	EVRGSLSKRGPGK	13	NA	NA	MYKLAMIWLITSIYLLFFVSSNTTFPQVPHESPKTQTGEVVWDKRLIKVRKSEVRGSLSKRGPGKTD*
Luann.0219s0007.1	Lannua_39911	Lannua	41	5.9e-13	NA	NA	NA	NA	NA	MFKVLVCLLTLSFLLLSGLSSIALARVQYETPNPKAGLRQHPGVPERAGESPGGQMVLNVADSHP*
Luann.0292s0002.1	Lannua_8992	Lannua	41	4.3e-18	SCOOP18-21-22-35-cluster	RVKHSNSTPAGH	12	NA	NA	MQIVWLIAFMILLLSASPNKVFARLQYDHESFNTRGVWDEKVFNEIKIRVKHSNSTPAGHGH*
Lesat.0298s0482.1	Lsativum_23403	Lsativum	41	1.1e-10	SCOOP18-21-22-35-cluster	YVGRGSFSPPAKGRD	15	NA	NA	MSKLVVIWLVVTLISLLFSLSSTTSLVQVQHESLKTGEWVWEKEYIKERKIYVGRGSFSPPAKGRDAPPG*
Lesat.0117s0835.1	Lsativum_30083	Lsativum	41	1.1e-06	SCOOP18-21-22-35-cluster	YVKPSTSGKAK	11	NA	NA	MILIGLITLFIFFLFIASLTAIFVGLPYDYESLNTKIDEVLDHKVIIKLKGYVKPSTSGKAKGR*
Lesat.0298s0485.1	Lsativum_3686	Lsativum	41	5.8e-08	SCOOP18-21-22-35-cluster	NVGRGRYSKHAPGR	14	NA	NA	MSKLVVCIWLVVTLITLLFSSNTALVHLQHESTKRGELVKEKRLMKGSKINVGRGRYSKHAPGRGPPI*
Lesat.0298s0483.1	Lsativum_6073	Lsativum	41	8.2e-10	SCOOP18-21-22-35-cluster	KIGRGSLSKHARGKR	15	NA	NA	MSKLVVIWLVVVLIPLWFSLSSNTAQVQAQHEFPKRESGEWVWEKRLIKGSKIKIGRGSLSKHARGKRSPPRR*
Myper.0015s0912.1	Mperfoliatum_18542	Mperfoliatum	41	2.8e-27	SCOOP18-21-22-35-cluster	NVGGSISRPTRQKA	14	NA	NA	MSHRFVWLVTFIILLFIGSSTTAFARIPHVSYMTNTGERIWDERMIGEIKINVGGSISRPTRQKANPSPPGAKM*
Myper.0015s0915.1	Mperfoliatum_4557	Mperfoliatum	41	4.1e-13	SCOOP18-21-22-35-cluster	AVKPSTSRPARQYR	14	NA	NA	MYMVRLITLIILLVFASWNIVVFAGLTYDYESPNTKGEAIRDQKVVKNIRGAVKPSTSRPARQYRSSPRSGSEDYYSTQWQRNDIIEAFFR*
Myper.0028s0851.1	Mperfoliatum_5534	Mperfoliatum	41	6.2e-26	SCOOP18-21-22-35-cluster	GFGGSCSPPGGGRS	14	NA	NA	MYIVLVCLLTLSFLFFSGLSNTALARVQYESPKPRVWDQKIIREIKVGFGGSCSPPGGGRSSPSQRKLGSRRRCPRL*
Roisl.0021s0616.1	Rislandica_11881	Rislandica	41	9.1e-31	SCOOP18-21-22-35-cluster	RVRPSVSSRAWSCKYQLGLYH	21	NA	NA	MYKFVVCLLTLSFLLLSGLSNTALARVQYESSNTRKRIWDQKIFNDMKARVRPSVSSRAWSCKYQLGLYHSGLMGCVPAIP*
Roisl.0038s0028.1	Rislandica_16694	Rislandica	41	9e-23	NA	NA	NA	NA	NA	MNNTVVCLLTFSFLVLVGLSNTALARVQYESPNPRKEIGEGVWDQMIFNEIKRSISEIKTIKKGKIRIHVGPGPPTRARSSACERCKDHA*
Roisl.0021s0615.1	Rislandica_28910	Rislandica	41	1e-25	NA	NA	NA	NA	NA	MYKFVVCLLTLSFLLLSGLSNTVLAARVQYESPNPKTGKGIWDQKVFKDMKASSLTKRQGKTRPRIGSSESGRAGQGIG*
Roisl.0038s0029.1	Rislandica_29730	Rislandica	41	1.6e-19	SCOOP18-21-22-35-cluster	GVRPSISVTGPQCGRSCK	18	NA	NA	MNNVVVCLLTLSFLLLSGLSNTALARVQYESPNPNLQRDQEWRIRYQKNKREIKAGVRPSISVTGPQCGRSCKGPRV*
Sialb.0152s0049.1	Salba_11558	Salba	41	1.8e-21	SCOOP18-21-22-35-cluster	ATPGSCTPPGGGRS	14	NA	NA	MYIGLVRFLTLSFLLFSGLSDTVLARVQYESPKLSRQEVWDHKVIREIKIATPGSCTPPGGGRSSPSHSMRGPRRRCPRP*
Sialb.0324s0076.1	Salba_20278	Salba	41	2.1e-13	SCOOP18-21-22-35-cluster	AVGPSISRPARQYR	14	NA	NA	MYKVQLITLIILLFFASFNTIAGLPYDIESLNTKTEEDVWDHKVVNSLRGAVGPSISRPARQYRTSPWRGSEDSKSTQWERNAIIEAFI*
Sialb.0405s0015.1	Salba_40806	Salba	41	1.4e-19	SCOOP18-21-22-35-cluster	RVDRSVSLPAKGR	13	NA	NA	MYVVRLSILMILLFFASSNTVLSRLTIDYRSPNTKIGDRVWDKKFISEIKSRVDRSVSLPAKGRIHPGPGNHI*
Sialb.0003s0074.1	Salba_42733	Salba	41	2.2e-21	SCOOP18-21-22-35-cluster	GTPGSCTPPGGGR	13	NA	NA	MYIGLVRFLTLSFLLFSGLSDTVLARVQYESPKLVGQEVWDHKVIREIKIGTPGSCTPPGGGRSSPSHSMRGPRRRCPRH*
Sialb.0022s0088.1	Salba_46943	Salba	41	2.2e-19	SCOOP18-21-22-35-cluster	RVDRSVSLPAKGR	13	NA	NA	MYVVRLSILMILLFFASSNTVLSRLTIDYRSPNTKIGDGVWDKKFISEIKSRVDRSVSLPAKGRIHPGPGNHI*
Sp7g36310.1	Sparvula_24707	Sparvula	41	8e-14	SCOOP18-21-22-35-cluster	AVKPSTSRPARQYR	14	NA	NA	MYMVRLITLIFLLFFASSSTVVFAGLPYDYESLNTETGEAVWDQKKVVGIRIRGAVKPSTSRPARQYRLSPWSGSEDSDSTPWERNNAILEALFR*
Sp7g36300.1	Sparvula_8790	Sparvula	41	2.1e-25	SCOOP18-21-22-35-cluster	KVDPSCSKKAGGR	13	NA	NA	MYNVVVHLLALACLLLSGSSNTTLARVQYQFPTPQEGVWDQKVIKEIKIKVDPSCSKKAGGRGRPKRCTKP*
Stapi.0346s0013.1	Spinnata_14607	Spinnata	41	7.3e-16	SCOOP18-21-22-35-cluster	GVGGSESKRAKGS	13	NA	NA	MNKAVFWLITLLFLMFSGTSNTAFALNPKVSPKINIGEGVQKLMKGRKMGVGGSESKRAKGSDEPP*
Stapi.6486s0002.1	Spinnata_17262	Spinnata	41	1.1e-12	SCOOP18-21-22-35-cluster	AVKPSKSRPARQYR	14	NA	NA	MYMIRLITLIILLFFASSNTVVFTVSPYDDEYLNTEIGEAVWDQKVVRGAVKPSKSRPARQYRRSPWSGSDDSNSTPWERNVIITEAFFR*
Stapi.0175s0004.1	Spinnata_23602	Spinnata	41	6.4e-15	SCOOP18-21-22-35-cluster	YVYNSESPHAGG	12	NA	NA	MYVIRLTNLMILLFFASSNKILARLPFDHEFPNIKDDVWDRKYINEIKGYVYNSESPHAGGRIKI*
Stapi.1090s0001.1	Spinnata_27124	Spinnata	41	1.4e-16	SCOOP18-21-22-35-cluster	DAGGSESKRAKGSN	14	NA	NA	MNKAVVRLMTLLFLLLFGTSNTYFALIPNVSPKTNIGEGVRKLMKWRKIDAGGSESKRAKGSNSPPKRQI*
Stapi.27854s0002.1	Spinnata_29802	Spinnata	41	1.4e-13	SCOOP18-21-22-35-cluster	AVKPSKSRPARQYR	14	NA	NA	MYMIRLLTLIILLFFASSNTVVFTGSPYDYESLNTEIGEAVWDQKVVRGAVKPSKSRPARQYRRSPWSGSDDSNSTPWERNVIITEAFFR*
Stapi.2067s0005.1	Spinnata_817	Spinnata	41	5e-16	SCOOP18-21-22-35-cluster	DKGGSESKRAKGSN	14	NA	NA	MNKAVVRLMTLLFLLLFGTSNTSFALIPNVSPKTNIGEGVRKLMKWRKIDKGGSESKRAKGSNSPPKRQI*
Thlar.0031s0051.1	Tarvense_21306	Tarvense	41	1.9e-19	SCOOP18-21-22-35-cluster	FVKPSTSPHAGGRS	14	NA	NA	MNVVRLVILIILVLYASSNSAFARLPYDHESLKKTGEGVWDQKVLNEIKGFVKPSTSPHAGGRSRRPRGPGT*
Thlar.0005s0139.1	Tarvense_28982	Tarvense	41	9.3e-14	SCOOP18-21-22-35-cluster	AVKPSTSRPARQYR	14	NA	NA	MYMVRLITLIFLLFFASSNTVFAELPYDYDSLNKKIGEGVKDQKFRGAVKPSTSRPARQYRLSPWSGSEDSNSTPWKYNVISEALFP*
Thlar.0031s0050.1	Tarvense_2926	Tarvense	41	9e-21	SCOOP18-21-22-35-cluster	SVSPSISRPTNIRHQRR	17	NA	NA	MDVVRLVTLIILVLYASSNTVFARLPYDYKSLKKTGEGVWDHKVVNKIKVSVSPSISRPTNIRHQRRGPGT*
Thlar.0031s0049.1	Tarvense_34747	Tarvense	41	1.8e-21	SCOOP18-21-22-35-cluster	ETHGSCSPPGGQGHNGQGS	19	NA	NA	MYIVLVCLLSFLLFSGLSNISLARVQYQSPKPREWVWDQKVIREIKIETHGSCSPPGGQGHNGQGSSPPKKQDPRKRCPKP*
Thlar.0038s0040.1	Tarvense_36740	Tarvense	41	7.6e-16	NA	NA	NA	NA	NA	MNVLRLITLMILLFFASSNTVLARSPFDYGSLNIKIRDGVWDQKFLNDIKGRVWRRNHVPRVKNYASNRTTTTS*
Thlar.0031s0048.1	Tarvense_38371	Tarvense	41	1.5e-14	SCOOP18-21-22-35-cluster	EAKSSKSSRAK	11	NA	NA	MNVVWLITLVIFLFFASSNTIFAGLSYGYESLYSKIAERFWDQKLLIKFRGEAKSSKSSRAKGK*
Thlar.0031s0053.1	Tarvense_9264	Tarvense	41	7.1e-20	SCOOP18-21-22-35-cluster	IVRPSKSPRAGSGI	14	NA	NA	MYVVRLLTLIFLVLYASSNTVFARLPYDYESLKRGGGKETGEGVWDKKVFNEIKGIVRPSKSPRAGSGIDQPSPEP*
Alyli.0142s0063.1	Alinifolium_18241	Alinifolium	42	1.4e-10	SCOOP25-28-cluster	ETPSSESQHAPQC	13	NA	NA	MKRNLWLITLFLILSLTISSYNSFESAIRNPQTWDGETPSSESQHAPQCC*
Alyli.0042s0135.1	Alinifolium_19710	Alinifolium	42	1.4e-28	SCOOP25-28-cluster	KTPPSSSKPAPHF	13	NA	NA	MKTNLWLIALLLVLSLAISFCEASSRPYQIRKLLNIKTPPSSSKPAPHFR*
Alyli.0065s0051.1	Alinifolium_43567	Alinifolium	42	1.6e-15	NA	NA	NA	NA	NA	MKRNLWLIALFLILSLTISSYTASNRPYEIRRLAGMEKHQAVNHNMRPNVVSK*
Alyli.0041s0450.1	Alinifolium_5968	Alinifolium	42	1.3e-28	SCOOP25-28-cluster	KTPPSSSKPAPHF	13	NA	NA	MKTNLWLIALFLVLSLAISFCEASSRSYQIRKLLNIKTPPSSSKPAPHFR*
AL4G16650.t1	Alyrata_23304	Alyrata	42	1.8e-29	SCOOP25-28-cluster	KTPPSGSKPAPQY	13	NA	NA	MKGSLWLIVLFLVLSFAISSCASSTWPYQIRKLLEIKTPPSGSKPAPQYH*
AT3G13433.1	Athaliana_22342	Athaliana	42	1e-30	SCOOP25	ESRPSKSRPAPQC	13	NA	NA	MKRNLWLIALFLALSLVISSYAASTWPYQNRKLLIIESRPSKSRPAPQCC*
AT2G25297.2	Athaliana_4548	Athaliana	42	8.5e-30	SCOOP28	RTPPSGSRPAPQF	13	NA	NA	MKGSLWLIALFLVLSFAISSCASSTWPYQIRKLLEIRTPPSGSRPAPQFH*
Brara.C03712.1	Brapa_24671	Brapa	42	1.3e-27	SCOOP25-28-cluster	GTPPSKSRPARQC	13	NA	NA	MKRNLWLIALFLVLSSLISSYAVSTQSYQIRKLLIIGTPPSKSRPARQCC*
Brara.C03468.1	Brapa_27600	Brapa	42	1.4e-11	SCOOP25-28-cluster	ETPCSKSPSAGQW	13	NA	NA	MKGAVSLIASLLLLSLMSSSDAISLQPYELRKLKEDIETPCSKSPSAGQWSTNTQTTRKGKPCKNPSSMGNGD*
Brara.C03711.1	Brapa_3129	Brapa	42	5.1e-19	SCOOP25-28-cluster	EAPPSKSGSTRRC	13	NA	NA	MKRKVSLIALFLVLSFVVSSYAAPTQPDQIRKVLMIEAPPSKSGSTRRCC*
Brara.A03262.1	Brapa_37622	Brapa	42	1.3e-27	SCOOP25-28-cluster	EASPSKSGSAGHH	13	NA	NA	MKGNLWLVALFLVLSLVISSYAASTQPYQFRKLLNIEASPSKSGSAGHH*
Bostr.3640s0130.1	Bstricta_14999	Bstricta	42	3.8e-26	SCOOP25-28-cluster	EARPSKSRPARQC	13	NA	NA	MKRNMWLISLFLAFLLVSSSYAASTHQPYHNRKLLIIEARPSKSRPARQCC*
Bostr.26326s0132.1	Bstricta_24938	Bstricta	42	2.3e-20	SCOOP25-28-cluster	KTPPSDSKPAPQYLSKRKRKAKSC	24	NA	NA	MKANVRLIALILVLSLAISSCAASTHQPYEIRKLLMSVDRKTPPSDSKPAPQYLSKRKRKAKSCCLWVVD*
Bostr.3640s0131.1	Bstricta_3595	Bstricta	42	2.1e-27	SCOOP25-28-cluster	ETSPSITPPARQC	13	NA	NA	MKGNLWLIALFLFLYLVISSYAASTQPYQIRKLLDIETSPSITPPARQCC*
Caamp.1039s0566.1	Camplexicaulis_16799	Camplexicaulis	42	1.4e-27	SCOOP25-28-cluster	ETSPSKSGSAGQC	13	NA	NA	MKENLWLVALFLVLSLVISSYATSTKPYQIRKLLNIETSPSKSGSAGQCC*
Cagra.0690s0021.1	Cgrandiflora_17137	Cgrandiflora	42	3.6e-22	SCOOP25-28-cluster	DTDPSISPPADQC	13	NA	NA	MKGKMWLIALLLVLSLVISSYVSSAQAYKFRKLGRVIDTDPSISPPADQCC*
Cagra.1752s0004.1	Cgrandiflora_17808	Cgrandiflora	42	2.2e-29	SCOOP25-28-cluster	KTPPSGSRPAPQF	13	NA	NA	MKGNLWFIVLFLVLSLAIFSCAASTPPYEIRKLLNIKTPPSGSRPAPQFH*
Crahi.0534s0033.1	Chispanica_10398	Chispanica	42	2.5e-27	SCOOP25-28-cluster	EASPSKSGSAGHH	13	NA	NA	MKGNMWLVALFLVLSMVISSYAASTQPYQIRKLLNIEASPSKSGSAGHH*
Crahi.0172s0052.1	Chispanica_30048	Chispanica	42	3.2e-13	SCOOP25-28-cluster	ETPCSKSPSGGQG	13	NA	NA	MKGTVWLIASLLLLSLRSSSDAISHQPYEIRKLKEDIETPCSKSPSGGQGSTNPQTTRKGKPCKNPSSMDNGD*
Crahi.0431s0035.1	Chispanica_30648	Chispanica	42	7.9e-19	SCOOP25-28-cluster	EARPSKSRPAGKP	13	NA	NA	MKRNLLIALVLLILSFLISSYAASTQSCHNRKLLIIEARPSKSRPAGKP*
Camar.3409s0001.1	Cmaritima_29135	Cmaritima	42	1.8e-19	SCOOP25-28-cluster	EASPSKSRSARHH	13	NA	NA	MKRNLWLVALFLFLSMVISSYAASIQPYQIRKLPKLIYPPVNIEASPSKSRSARHH*
Csa19g018760.1	Csativa_74353	Csativa	42	3.1e-27	SCOOP25-28-cluster	DSRPSSSRPAGQC	13	NA	NA	MKGNLWLIALFLALYLVISSYAASTQTYQIRKLLGIIDSRPSSSRPAGQCC
Csa15g017530.1	Csativa_80049	Csativa	42	9.5e-26	SCOOP25-28-cluster	DARPSKSRPAPHC	13	NA	NA	MKRNLWLIALFLALYLVISSYAASSETYQIRKLCNDYIDARPSKSRPAPHCC
Csa01g015720.1	Csativa_9920	Csativa	42	9.8e-23	SCOOP25-28-cluster	DARPSSSRPTGQC	13	NA	NA	MKGNLWSIALFFLALYMVISSYAASSEPYQIRKLLGIIDARPSSSRPTGQCC
Desop.0054s0087.1	Dsophioides_18485	Dsophioides	42	1.1e-27	SCOOP25-28-cluster	KTPPSHSKPAPHF	13	NA	NA	MKTNFWLIALFLVLSLAISFCKASSRSYQIRKLLNIKTPPSHSKPAPHFR*
Desop.0069s0277.1	Dsophioides_3622	Dsophioides	42	3.1e-15	NA	NA	NA	NA	NA	MKRNLWLIALFLILSLTISSYTASNRPYEIRRLALELAGMEKHQAVNHNMRPNVVSKRETKG*
Desop.0054s0086.1	Dsophioides_6803	Dsophioides	42	9.2e-29	SCOOP25-28-cluster	KTPPSSSKPAPHF	13	NA	NA	MKTNLWLIALFLVLSLAISFCEASSRSYQIRKLLDIKTPPSSSKPAPHFR*
Distr.0004s205100.1	Dstrictus_1236	Dstrictus	42	8.1e-19	SCOOP25-28-cluster	ETEPSTSDPAGQC	13	NA	NA	MKGRLWLIVLIFVLYLVILSYAASFEPKKIRKLATMETEPSTSDPAGQCC*
Distr.0005s156900.1	Dstrictus_12867	Dstrictus	42	6.3e-30	SCOOP25-28-cluster	EARPSKSRPAGQC	13	NA	NA	MKGNLWLIVFVLVLSLMISSFAASAHQPYQIRKLLVIEARPSKSRPAGQCC*
Distr.0005s156800.1	Dstrictus_26306	Dstrictus	42	7.6e-12	NA	NA	NA	NA	NA	MEMKGKLWLIAFLLVLALVFSSYAVSAQPRKSRKRVGL*
Thhalv10021901m	Esalsugineum_2644	Esalsugineum	42	1.5e-14	SCOOP25-28-cluster	ETPCSKSPSAGQG	13	NA	NA	MKGKLWLIASLLLLLLVFSSDAISLQPYEFRKLKEAIETPCSKSPSAGQGSTNPHTTRKGRPC*
Eusyr.0130s0810.1	Esyriacum_22803	Esyriacum	42	1.1e-31	SCOOP25-28-cluster	KARPSKSRRAGHV	13	NA	NA	MKGNLWLFAFFLVLSLVISSFAASTQPYQIRKLLVIKARPSKSRRAGHVVSKLLTAGKRESMRAAIYGMGRTE*
Eusyr.0130s0811.1	Esyriacum_883	Esyriacum	42	3.7e-23	SCOOP25-28-cluster	KTPRSISPPARKC	13	NA	NA	MKGKLCLIALLLVLSLSISSYAVSAQPYKFRKLAGAIKTPRSISPPARKCC*
Eruve.3097s0005.1	Evesicaria_10917	Evesicaria	42	7.5e-21	SCOOP25-28-cluster	ETPPSKSGSARQC	13	NA	NA	MKRISRLVALFLVLSFVISSYSASTQAYQIRKILMIETPPSKSGSARQCC*
Eruve.0061s0099.1	Evesicaria_73603	Evesicaria	42	1.6e-27	SCOOP25-28-cluster	EAKPSKSGSAGHH	13	NA	NA	MKGNLWFIALFLALSLVISSYAASTQPYQIRKLLNIEAKPSKSGSAGHH*
Isati.0003s0016.1	Itinctoria_104522	Itinctoria	42	1.2e-25	SCOOP25-28-cluster	EASPSKSGSAGQH	13	NA	NA	MKGNLWLIALFLVLSLMISSYAASAQPTQIRKLLNIEASPSKSGSAGQH*
Isati.9838s0003.1	Itinctoria_16552	Itinctoria	42	1.2e-25	SCOOP25-28-cluster	EASPSKSGSAGQH	13	NA	NA	MKGNLWLIALFLVLSLMISSYAASAQPTQIRKLLNIEASPSKSGSAGQH*
Isati.0500s0008.1	Itinctoria_21880	Itinctoria	42	2.2e-28	SCOOP25-28-cluster	EASPSKSRPARQC	13	NA	NA	MKGNLWLIALFLVLSLMISAYAASAQPNQIRKLLIIEASPSKSRPARQCC*
Mamar.0031s0045.1	Mmaritima_11696	Mmaritima	42	2.4e-25	SCOOP25-28-cluster	KTPPSGSRPAPQY	13	NA	NA	MKGNFWLIALFLVLSLVILSCSASTSYDIRKISVDIKTPPSGSRPAPQYR*
Myper.0009s1450.1	Mperfoliatum_17004	Mperfoliatum	42	2.1e-24	SCOOP25-28-cluster	EASPSKSGSAGQH	13	NA	NA	MKGNMWLIALFLLLSLMISSYAASAQPNQIRKLLNIEASPSKSGSAGQH*
Roisl.0023s0055.1	Rislandica_10318	Rislandica	42	9.4e-29	SCOOP25-28-cluster	QTPRSKSRPAPQC	13	NA	NA	MKGNLWLIVFFLVLSLAISSYASSSRPYHSRKLLRIQTPRSKSRPAPQCC*
Roisl.0023s0057.1	Rislandica_11125	Rislandica	42	8.1e-26	SCOOP25-28-cluster	EAKPSVPKRAPHG	13	NA	NA	MKGNLWLIALFLVLFLAISSYAASTRPYEIRKLLIIEAKPSVPKRAPHG*
Roisl.0023s0056.1	Rislandica_23882	Rislandica	42	9.1e-22	SCOOP25-28-cluster	QTEPSVSPPSNNYNVC	16	NA	NA	MKGNLWFLVLFLVLSFMVSSYAASTRSYQLRKVLRIQTEPSVSPPSNNYNVCCH*
Roisl.0023s0059.1	Rislandica_26615	Rislandica	42	4.7e-22	SCOOP25-28-cluster	PTPPSVSKPAPQC	13	NA	NA	MKGNLWLIVLFLVLSLAISCYAASTRSYEIRKLAMTPRMLITRIPTPPSVSKPAPQCCH*
Sialb.0505s0060.1	Salba_11687	Salba	42	7.9e-20	SCOOP25-28-cluster	EVSPSNSGSADQC	13	NA	NA	MKRNLWLVALFLVLYMVVISSYASLTRPYQIRKLVPIEVSPSNSGSADQCC*
Sialb.0505s0058.1	Salba_16742	Salba	42	1.2e-26	SCOOP25-28-cluster	EASPSKSGSAGHH	13	NA	NA	MKGNFWLVALVLVLSLVISSYAASTQPYQIRKLLNIEASPSKSGSAGHH*
Sialb.0272s0048.1	Salba_17430	Salba	42	1e-21	SCOOP25-28-cluster	ETPPSKSGSGRQC	13	NA	NA	MKKVLRLIALFLILSFVVSSYAASTQAYQIRKLLMIETPPSKSGSGRQCC*
Sialb.0042s0516.1	Salba_20193	Salba	42	5.2e-19	SCOOP25-28-cluster	ETPPSRTPPAQKH	13	NA	NA	MKGNLWFIALLLILSLVLSSSYMVSAQPYKIRKLGATIETPPSRTPPAQKHGGKTNRL*
Sialb.0013s0937.1	Salba_24344	Salba	42	2.9e-27	SCOOP25-28-cluster	KTPPSKSGSARQC	13	NA	NA	MKRNLWFIALFLVLSSVISSYAASTQPYQIRKLLPIKTPPSKSGSARQCC*
Sialb.0065s0340.1	Salba_31586	Salba	42	3.5e-27	SCOOP25-28-cluster	EASPSKSGSAGHH	13	NA	NA	MKGNLWLVALVLVLSLVISSYAASTQPYQIRKLLNIEASPSKSGSAGHH*
Sialb.0013s0938.1	Salba_32946	Salba	42	1e-21	SCOOP25-28-cluster	ETPPSKSGSGRQC	13	NA	NA	MKKVLRLIALFLILSFVVSSYAASTQAYQIRKLLMIETPPSKSGSGRQCC*
Sialb.0065s0338.1	Salba_7448	Salba	42	7.1e-24	SCOOP25-28-cluster	EVSPSNSGSADQC	13	NA	NA	MKRNLWLVALFLVLYLVISSYASSTRPYQIRKLVPIEVSPSNSGSADQCC*
Sialb.0566s0058.1	Salba_9184	Salba	42	5.2e-19	SCOOP25-28-cluster	ETPPSRTPPAQKH	13	NA	NA	MKGNLWFIALLLILSLVLSSSYMVSAQPYKIRKLGATIETPPSRTPPAQKHGGKTNRL*
Stapi.4097s0002.1	Spinnata_41692	Spinnata	42	3.3e-19	SCOOP25-28-cluster	ITPPSRSGSAGQQ	13	NA	NA	MKENLWLVAFFLVLFSVISSYADSNQPYQIRKLLLAITPPSRSGSAGQQR*
Thlar.0016s0593.1	Tarvense_30771	Tarvense	42	7.3e-28	SCOOP25-28-cluster	EASPSKSRPAGRG	13	NA	NA	MGKLWLIALFLVLSLVISSFAASTEPYQIRKLLIIEASPSKSRPAGRGRK*
AT1G06983	NA	Athaliana	Cluster_<_3	NA	SCOOP29	GASGSNSGRDPSC	13	KIGASGSNSGRDPSC	15	MYKLTLCILTLSFLLLSNTVLARVQYASPSQRKKIGKEVWEQTLLSEIKIGASGSNSGRDPSCNNSCKPNRH*
AT1G09785	NA	Athaliana	Cluster_<_3	NA	SCOOP30	SVEHSRSPPAKGF	13	NA	NA	MSFKFILIATLLLLCIASSNSTITLLFRNQKIKEEEGGKIHIHKGMKISVEHSRSPPAKGFYSHAYGSLFDRCNNVLRRFNCE*
AT1G54945	NA	Athaliana	Did_not_cluster	NA	SCOOP34	AVDHSYSPRAGQR	13	NA	NA	MRISSFLSLVFYLNICIKICFVGVKTAEGVWDQKVLMEIKGAVDHSYSPRAGQRVVPPKVSEPED*
AT3G02695.1	NA	Athaliana	Cluster_<_3	NA	SCOOP42	AGQGSPSSVGAPH	13	TPAGQGSPSSVGAPH	15	MKAKLWLIASLLVLSLLFSLKTISADQPYKFRKIKDEIREMIHIHKTKKIQTPRSVTTPAGQGSPSSVGAPHAG*
AT3G02705.1	NA	Athaliana	Did_not_cluster	NA	SCOOP43	ATQRSISPPARHC	13	NA	NA	MQRVLWLITFLLVFSSAYSSQMLVPQHKSREFDEKIATQRSISPPARHCIKTFQPADIRASYSCKKTPPRGTG*
AT4G09885	NA	Athaliana	Cluster_<_3	NA	SCOOP44	ETPGSISRRAPDP	13	NA	NA	MYKAVFWLITLIFLLFSGSSNTALARMAYETPNTKEGQWEEKVIRGSKIETPGSISRRAPDPPTNPKPY*
AT4G09895	NA	Athaliana	Cluster_<_3	NA	SCOOP45	DVGGSNSRRAGQG	13	NA	NA	MYHRLVWLIALIVLLFVGSSNIEQEERVWDKIVIKEIKIDVGGSNSRRAGQGNASDPGTKI*
AT4G20362	NA	Athaliana	Cluster_<_3	NA	SCOOP46	DAGPSFSGRGGGR	13	NA	NA	MVKQVFSQLGFVFFMVLLLLLRCNSLVLASKQESLPRAGRRMRSYQTNGEIDAGPSFSGRGGGRIP*
AT5G36122	NA	Athaliana	Cluster_<_3	NA	SCOOP47	EVRGSTSGSAGQG	13	NA	NA	MYMVWLITLLLLLLSASSNTVLARLPYESPKTRQVWDKKVIRGIKIEVRGSTSGSAGQGH*
AT5G44570.3	NA	Athaliana	Did_not_cluster	NA	SCOOP5	IVRRSRSQRGRQY	13	NA	NA	MATKTSNFVSLRVSLFILLLFISSQVAIADAKHLQQLRRKLQIVRRSRSQRGRQYNPPTLRVPPPPPPPLPQMPSAATPPPMPQLSPLQPKMHVSSLQPQMLYPPPSLPYASSPTST*	SCOOP is derative of splicing variant.3
