# Supplementary material for: Leveraging coevolutionary insights and AI-based structural modeling to unravel receptor–peptide ligand-binding mechanisms
Source: Proc Natl Acad Sci U S A. 2024 Aug 6;121(33):e2400862121. doi: 10.1073/pnas.2400862121 (PMC11331138; doi:10.1073/pnas.2400862121)
Supplement: Supplementary file 4 — Dataset S03 (TXT) [file pnas.2400862121.sd03.txt]

>C_violacea_Clevi0007s1839___MIK2 OR LIKE
MGCAGKSCDLLHVHLIIFTILSCSFAASASVSEANALLKWKSTFTNQTRRSPLSSSWSST
NTNRFCTTWYGVSCNSRGNIIRLNLTNTGIQGTLRDFPFSSLPDLAFVDLSMNRLSGTIP
PQFGQLSKLIYFDLSINQLSGEIPPELGKLQNLETLHLVENQLNGSIPSELGQLTSLQEL
ALYDNLLSGPIPSSIGNLTKLVNLYLFINSLTGPIPPEIGNITSLVELCLDRNSITGRIP
STLGKLKNLTLLNMFENQLSGEMPPEIGDLTGLDTLSFYSNNLSGPIPSSLGNLRNLTTL
HLYQNQLNGSIPPELGNMVSIVDLELSDNKLTGPIPLSFGNFTRLEWLFLRVNQLSGPLP
PEIANSLELTVLQLDTNNFTGFLPENICKGGKLENITLDDNHLEGPIPGSLRDCKSLIRA
RLVGNGFTGNISEAFGVYPDLDFIDLSNNNFYGELSDKWAESQKLVALRISDNEITGTIP
PEIWNMTQLNELDLSSNKISGELPETIGNLKGLSRLKLKGNQFSGRIPSKIGSLVNLESL
DMSTNRFSLQIPGTLGNLSKLYYMNLSSNNLDGGIPIELTKLDQLTQLDLSYNQLDGELP
PQMSTMQSLDALDLSHNNFSGFIPPSFKDMKALRVVNISHNNLEGPMPESSAFQNATAEA
LEGNRGLCGDAEQGLKPCPNTSLGSKRSSKKDKNLVIWVLVPILAAILILSVCAAIAIYL
RRRKPEIRESSDSESGESFSIFSFDGKIRYKEIIKATNDFDTRYLIGTGGQGKVYKAKLP
EAIVAVKKLHETTAIDSARSTTGLQKEFMNEIRALTEIRHRNIVKLYGFCSHRRHTFLVY
EYMEKGSLGKVLGDEEEAKRFDWEKRVNVVKGMAHALSYMHHDRPSAIVHRDVSSGNILL
DKDYEAKVSDFGTAKLLKVDSSNWSAVAGTYGYVAPELAYTMRVTEKCDVYSFGVVTLEV
IKGQHPGDLISQLSSSSDITLTLQELMDPRLPKPSSKTKKELWQILKMALYCLHSDPQSR
PTMRFISTTLS
>C_sativa_Csa08g034810
MLRGWDLQLLLIISIVLSSSLLASATVEEANALLKWKSTFTNQTSTSKLSSWVNPNTSSF
CTSWYGVACVRGSIVRLNLTNTDIEGTFEDFPFSSLPNLTYVDLSMNRFSGTISPLWGKF
SKLVYFDLSINQLVGEIPPELGDLSNLDTLHLVENKLNGSIPSEIGRLTKVTEIALYDNL
LTGPIPSSFGNLTKLVNLYLFINTLTDSIPPEIGFLPNLKELCLDRNNLTGKIPSTFGNL
KNVTLLNMFENKLSGEIPPEIGNMTALDTLSLHTNKLTGSIPSTLGNLKNLAILHLYLNK
LTGSIPPELGNMEKMIDLEISENQLTGPVPDTFGKLTVLEWLFLRDNQLSGPIPPGIANS
SELTVLQLDTNNFTGFLPDTICRSGKLENLTLDDNHFEGPVPKSLRDCKSLIRVRFKGNS
FSGDLSESFGVYPTLNFIDLSNNKFHGKLSPKWEQSQKLVAFILSNNSITGAIPPEIWNM
TQLSQLDLSYNRITGQLPELISKINRISKLQLNGNQLSGKIPSGMRLLSNLEYLDLSSNR
FGFEIPATLNSLPRLYYLNLSRNDLDQTIPEGLTKLSQLQTLDLSYNQLDGEISSQFSSL
QNLERLDLSHNNLSGEIPPSLKDMVALTHIDVSNNNLSGPIPNNAAFRNATPNALEGNRD
LCGDNKALKPCSSTTEKKKSNKDRNLIIYILVPIIGAIIILSVCAGVFICFRIRNKQIEE
HTDSESGGETLSIFSFDGKVRYQEIIKATGEFDPKHLIGTGGHGKVYKAKLPNAIMAVKK
LNEETDSSISNPSVKQEFLNEIRALTEIRHRNVVKLFGFCSHRRNTFLVYEYMERGSLKK
VLGSDDEAKKLDWGKRINVVKGVAHALSYMHHDRSPTIVHRDITSGNILLGENYEAKISD
FGTAKLLKPDSSNWSAVAGTYGYVAPELAYAMKVTEKCDVYSFGVLTLEVIKGEHPGDLV
STLSSSPPDTTLSLKQISDHRLQDPTAEIKDEILEILKVALLCLQSDPHSRPTMLSISTA
FS
>C_sativa_Csa13g041890
MLRGCDLQLLLIISIVLSSSLLASATVEEANALLKWKSTFTNQTSSSKLSSWVNPNTSSF
CTSWYGVACVRGSIVRLNLTNTDIEGTFEDFPFSSLPNLTYVDLSMNRFSGTISPLWGKF
SKLVYFDLSINQLVGEIPPELGDLSNLDTLHLVENKLNGSIPSEIGRLTKVTEIALYDNL
LTGPIPSSFGNLTKLVNLYLFINTLTDSIPPEIGFLPNLKELCLDRNNLTGKIPSTFGNL
KNVTLLNMFENKLSGEIPPEIGNMTALDTLSLHTNKLTGSIPSTLGNLKNLAILHLYLNK
FTGSIPPELGNMEKMIDLEISENQLTGPVPNTFGKLTVLEWLFLRDNQLSGPIPPGIANS
SELTVLQLDTNNFTGFLPDTICRSGKLENLTLDDNHFEGPVPKSLRDCKSLIRVRFKGNS
FSGDLSESFGVYPTLNFIDLSNNKFHGQLSPKWEKSQKLVALILSNNSITGAIPPEIWNM
TQLSQLDLSYNRITGQLRESISKINRISKLQLNGNQLSGKIPSGIRLLSNLEYLDLSSNR
FGFEIPATLNSLPRLYYLNLSRNDLDQTIPEGLTKLSQLQILDLSYNQLDGDISSQFSSL
QNLERLDLSHNNLSGEIPPSFKDMLALTHIDVSNNNLSGPIPNNAAFRNATPNALEGNRD
LCGDNKALKPCSSTTEKKKSNKDRNLIIYILVPIIGAIIILSVCAGVFICFRKRNKQIEE
HTDSESGGETLSIFSFDGRVRYQEIIKATGEFDPKHLIGTGGHGKVYKAKLPNAIMAVKK
LNEETDSSISNPSLKQEFLNEIRALTEIRHRNVVKLFRFCSHRRNTFLVYEYMERGSLRK
VLGSDDEAKKLDWGKRINVVKGVAHALSYMHHDRSPAIVHRDITSGNILLGENYEPKISD
FGTAKLLKPDSSNWSAVAGTYGYVAPELAYAMKVTEKCDVYSFGVLTLEVIKGEHPGDLV
STLSSSPPDTTLSLKQISDHRLQDPTAETKDEILEILKVAFLCLHSDPHSRPTMLSISTA
FS
>A_thaliana_AT4G08850
MNKTNPERKISLTSFKERMACKEKPRDLQVLLIISIVLSCSFAVSATVEEANALLKWKST
FTNQTSSSKLSSWVNPNTSSFCTSWYGVACSLGSIIRLNLTNTGIEGTFEDFPFSSLPNL
TFVDLSMNRFSGTISPLWGRFSKLEYFDLSINQLVGEIPPELGDLSNLDTLHLVENKLNG
SIPSEIGRLTKVTEIAIYDNLLTGPIPSSFGNLTKLVNLYLFINSLSGSIPSEIGNLPNL
RELCLDRNNLTGKIPSSFGNLKNVTLLNMFENQLSGEIPPEIGNMTALDTLSLHTNKLTG
PIPSTLGNIKTLAVLHLYLNQLNGSIPPELGEMESMIDLEISENKLTGPVPDSFGKLTAL
EWLFLRDNQLSGPIPPGIANSTELTVLQLDTNNFTGFLPDTICRGGKLENLTLDDNHFEG
PVPKSLRDCKSLIRVRFKGNSFSGDISEAFGVYPTLNFIDLSNNNFHGQLSANWEQSQKL
VAFILSNNSITGAIPPEIWNMTQLSQLDLSSNRITGELPESISNINRISKLQLNGNRLSG
KIPSGIRLLTNLEYLDLSSNRFSSEIPPTLNNLPRLYYMNLSRNDLDQTIPEGLTKLSQL
QMLDLSYNQLDGEISSQFRSLQNLERLDLSHNNLSGQIPPSFKDMLALTHVDVSHNNLQG
PIPDNAAFRNAPPDAFEGNKDLCGSVNTTQGLKPCSITSSKKSHKDRNLIIYILVPIIGA
IIILSVCAGIFICFRKRTKQIEEHTDSESGGETLSIFSFDGKVRYQEIIKATGEFDPKYL
IGTGGHGKVYKAKLPNAIMAVKKLNETTDSSISNPSTKQEFLNEIRALTEIRHRNVVKLF
GFCSHRRNTFLVYEYMERGSLRKVLENDDEAKKLDWGKRINVVKGVAHALSYMHHDRSPA
IVHRDISSGNILLGEDYEAKISDFGTAKLLKPDSSNWSAVAGTYGYVAPELAYAMKVTEK
CDVYSFGVLTLEVIKGEHPGDLVSTLSSSPPDATLSLKSISDHRLPEPTPEIKEEVLEIL
KVALLCLHSDPQARPTMLSISTAFS
>A_lyrata_AL6G42660
MDRDLQVLLIISIVLSCSLVVSATVEEANALLKWKSTFTNQTSSSKLSSWVNPNTSSFCT
SWYGVSCLRGSIVRLNLTNTGIEGTFEEFPFSSLPNLTYVDLSMNRFSGTISPLWGRFSK
LVYFDLSINQLVGEIPPELGDLSNLDTLHLVENKLNGSIPSEIGRLTKVTEIAIYDNLLT
GPIPSSFGNLTRLVNLYLFINSLSGPIPSEIGNLPNLRELCLDRNNLTGKIPSSFGNLKN
VSLLNMFENQLSGEIPPEIGNMTALDTLSLHTNKLTGPIPSTLGNIKTLAILHLYLNQLS
GSIPPELGDMEAMIDLEISENKLTGPVPDSFGKLTVLEWLFLRDNQLSGPIPPGIANSTE
LTVLQLDTNNFTGFLPDTICRSGKLENLTLDDNHFEGPVPKSLRNCKSLVRVRFKGNHFS
GDISDAFGVYPTLNFIDLSNNNFHGQLSANWEQSTKLVAFILSNNSISGAIPPEIWNMTQ
LNQLDLSFNRITGELPESISNINRISKLQLNGNQLSGKIPSGIRLLTNLEYLDLSSNQFG
FEIPATLNNLPRLYYMNLSRNDLDQTIPEGLTKLSQLQMLDLSYNQLDGEISSQFGSLQN
LERLDLSHNNLSGQIPTSFKDMLALTHIDVSHNNLQGPIPDNAAFRNASPNALEGNNDLC
GDNKALKPCSITSSKKSHKDRNLIIYILVPIIGAIIILSVCAGIFICFRKRTKQIEENSD
SESGGETLSIFSFDGKVRYQEIIKATGEFDSKYLIGTGGHGKVYKAKLPNAIMAVKKLNE
TTDSSITNPSTKQEFLNEIRALTEIRHRNVVKLFGFCSHRRNTFLVYEYMERGSLRKVLE
NDDEAKKLDWGKRINVVKGVADALSYMHHDRSPAIVHRDISSGNILLGEDYEAKISDFGT
AKLLKPDSSNWSAVAGTYGYVAPELAYAMKVTEKCDVYSFGVLTLEVIKGEHPGDLVSTL
SSSPPDTSLSLKTISDHRLPEPTPEIKEEVLEILKVALMCLHSDPQARPTMLSISTAFS
>A_halleri_Ah6G33270
MARDLQVLLIISIVLSCSLAVSATVEEANALLKWKSTFTNQTSSSKLSSWVNPNTSSFCT
SWYGVSCLRGSIVRLNLTNTGIKGTFEDFPFSSLPNLTYVDLSMNRFSGTISPLWGRFSK
LVYFDLSINELVGEIPPELGDLSNLGTLHLVQNKLNGSIPSEIGRLTKVTEIAMYDNLLT
GPIPSSFGNLTKLVNLYLFINSLSGSIPSEIGNLPNLKELCLDRNNLTGKIPSSFGNLKN
VTLLNMFENQLSGEIPPEIGNMTALDTLSLHTNKLTGPIPSTLGNIKTLAILHLYLNQLS
GSIPPELGDMEAMIDLEISENKLTGPVPDSFGKLTVLEWLFLRDNQLSGPIPPGIANSTE
LSVLQLDTNNFTGFLPDTICRGGKLENLTLDDNHFDGPIPKSLRNCKSLVRVRFKGNHFS
GDISEAFGVYPTLNFIDLSNNNFHGQLSANWEQSTKLVAFILSNNSISGAIPPEIWNMAR
LSQLDLSFNNITGELPESISNINRTSKLQLNGNQLSGKIPSGISLLTNLEYLDLSSNRFG
FEIPATLNNFPRLYYMNLSRNDLDQTIPEGLTKLSQLQMLDLSYNQLDGEISSQFSSLKN
LERLDLSHNNLSGQIPPSLKDMLALTYIDVSHNNLQGPIPDNAAFRNASPNALEGNNDLC
GDNKALKPCLITSSKKSHKDRNLIIYILVPIIGAIIILSVCAGIFICFRKRTKQIEENSD
SESGGETLSIFSFDGKVRYQEIIKATGEFDSKYLIGTGGHGKVYKAKLPNAIMAVKKLNE
TTDSSITNPSTKQEFLNEIRALTEIRHRNVVKLFGFCSHRRNTFLVYEYMERGSLRKVLE
NDEEAKKLDWGKRINVVKGVAHALSYMHHDRSPAIVHRDISSGNILLGEDYEAKISDFGT
AKLLKPDSSNWSAVAGTYGYVAPELAYAMKVTEKCDVYSFGVLTLEVIKGEHPGDLVSTL
SSSPPDTSLSLKSISDHRLPEPTPEIKEEVLEILKVALMCLHSDPQARPTMLSISSAFS
>B_stricta_Bostr9686s0010
MACKDKPRGCDLEVLLIISIVLSCSFAASATVEEANALLRWKSTFTNQTSSSKLSSWVNP
NTSSFCTSWYGVSCSRGSIIRLNLTNTGIEGTFEDFPFSSLPNLTYVDLSMNRFSGTISP
LWGRFSKLIYFDLSINQLVGEIPPELGDLSNLDTLHLVENKLNGSIPSEIGRLTKVTEIA
LYDNLLTGPIPSSFGNLTKLVNLYVFINSLSGSIPPEIGNLPNLRELCLDRNNLTGKIPS
TFRNLKNVTLLNMFENQLSGEIPPEIGNMTALDTLSLHTNGLTGPIPSTLGNLKSLAILH
LYKNKLNGSIPPELGNMEQMIDLEISENQLTGTVPDSFGKLTVLEWLFLRDNQLSGPIPP
GVANSTELTVLQLDTNHFTGFLPDTICRGGKLENLTLDDNHFEGLVPKSLRDCKSLIRVR
FKGNSFSGDLSESFGVYPALNFIDLSNNKFHGQLSPKWEQSQKLVAFILSNNSITGAIPP
EIWNMTQLSLLDLSSNRITGQLPESISNINRISKLQLNGNQLSGKIPSGIRLLSNLEYLD
LSSNRFRFEIPATLNSLPRLYYMNLSRNELNQTIPEGLTKLSQLQTLDLSYNQLDGEISS
QFSSLQNLETLDLSHNKLSGQIPASFKDMLALTHIDVSHNNLSGPIPENAAFRNATANAF
EGNKDLCGDNKALKPCSITGKKKSNKDRNLIIYILVPIIGAIIILSVCAGIFICFRKRTK
QIEEHTDSESGGETLSIFSFDGKVRYQEIIKATGEFDSKHLIGTGGHGKVYKAKLPNAIM
AVKKLNETTDSSISNPSIKQEFLNEIRALTEIRHRNVVKLFGFCSHRRNTFLVYEFMERG
SLRKVLASDDEAKKLDWVKRINVVKGVAHALSYMHHDRSPAIVHRDISSGNILLGENYEA
KISDFGTAKLLKPDSSNWSAVAGTYGYVAPELAYAMKVTEKCDVYSFGVLTLEVVKGEHP
GDLVSTLSSSPPDMTLSLKQISDHRLPEPTAEIKDEILDILKVALLCLHSDPQSRPTMLS
VSTAFS
>C_rubella_Carub0006s2734
MACKEKPQILVIIILVLSSSLLASATVEEANALLRWKSTFKNQTSSSKLSSWVNPNSSRV
CNSWYGVSCNIGGSIIRLNLTGSDIEGTFEDFPFSSLPNLTYVDLSMNSFSGTISPLWGK
FSKLVYFDLSINQLVGEIPPELGDLSNLDTLHLVENKLNGSIPSELGRLTKVTEIAMYDN
LFTGPIPSSFGNLTKLVNLYLFINSLTGPIPPEIGNLPNLKELCLDRNNLTGKIPSTFGN
LKNVTLLNMFENKLSGEIPPEIGNMTALDTLSLHTNQLTGSIPSTLGNLKNLAILHLYLN
KLTGSIPPELGNMEKMIDLEISENQLTGPVPDSFGKLTVLEWLFLRDNQLSGPIPPGIAN
SSELTVLQLDTNNFTGSLPDTICRGGKLENLTLDDNHFEGLVPKSLRDCKSLIRVRFKGN
SFSGDLSESFGVYPTLNFIDISNNKFHGQLSPKWEQSKKLVAFILSNNSITGAIPPEIWN
MTQLSQLDLSFNRITGQLPESISKINRISKLQLNGNQLSGRIPSGIRLLSNLEYLDLSSN
RFGFEIPATINSLPRLYYMNLSRNELDHTIPEALTKLSQLQTLDLSYNQLDGEISSQFSS
LLNLESLDLSHNNLSGEIPASFKAMQALTHIDVSFNNLSGPIPDNKAFQNATPNSLEGNK
DLCGDNKALKPCATTGKKKSNKDRNLIIYILVPIIGAIIILGVCAGIFICFRKRSKQIEE
HTDSESGGETLSIFSFDGKVRYQEIIKATGEFDPKYLIGTGGHGKVYKAKLPNAIMAVKK
LNETTDSSISNPSVKQDFLNEIRALTEIRHRNVVKLYGFCSHRHNTFLVYEYMERGSLRK
VLESDDEAKKLDWVKRINVVKGVAHALSYMHHDRSPAIVHRDITSGNILIGEDYEAKISD
FGTAKLLKPDSSNWSAVAGTYGYVAPELAYAMRVTEKCDVYSFGVLTLEVIKGEHPGDLV
STLSSSPPDTTLSVKQIADNRLPDPAGEIKDEILEILKIALLCLHTDPQSRPTMLSISTA
>C_grandiflora_Cagra11786s0009
MACKEKPQILVIIILVLSSSLLASATVEEANALLRWKSTFKNQTSSSKLSSWVNPNTSRV
CNSWYGVSCNRGGSIIRLNLTGSDIEGTFEDFPFSSLPNLTYVDLSMNSFSGTISPLWGK
FTKLVYFDLSINQLVGEIPPELGDLSNLDTLHLVENKLNGSIPSELGRLSKVTEIAMYDN
LFTGPIPSSFGNLTKLVNLYLFINSLTGPIPPEIGSLPNLKELCLDRNNLTGKIPSTFGN
LKNVTLLNMFENKLSGEIPPEIGNMTALDTLSLHTNQLTGSIPSTLGNLKNLAILHLYLN
KLTGSIPPELGNMEKMIDLEISENQLTGPVPDSFGKLTVLEWLFLRDNQLSGPIPPGIAN
SSELTVLQLDTNNFTGSLPDTICRGGKLENLTLDDNHFEGLVPKSLRDCKSLIRVRFKGN
SFSGDLSESFGVYPTLNFIDISNNKFHGQLSPKWEQSKKLVAFILSNNSITGAIPPEIWN
MTQLSQLDLSFNRITGQLPESISNINRISKLQLNGNQLSGRIPSGIRLLSNLEYLDLSSN
RFGFEIPATINSLPRLYYMNLSRNELDHTIPEALTKLSQLQTLDLSYNQLDGEISSQFSS
LLNLESLDLSHNNLSGEIPASFKAMLALTHIDVSFNNLSGPIPDNKAFQNATPNSLEGNK
DLCGDNKALKPCATTGKKKSNKDRNLIIYILVPIIGAIIILGVCAGIFICFRKRSKQIEE
HTDSESGGETLSIFSFDGKVRYQEIIKATGEFDPKYLIGTGGHGKVYKAKLPNAIMAVKK
LNETTDSSISNPSVKQDFLNEIRALTEIRHRNVVKLYGFCSHRHNTFLVYEYMERGSLRK
VLESDDEAKKLDWVKRINVVKGVAHALSYMHHDRSPAIVHRDITSGNILIGEDYEAKISD
FGTAKLLKPDSSNWSAVAGTYGYVAPELAYAMRVTEKCDVYSFGVLTLEVIKGEHPGDLV
STLSSSPPDTTLSVKQIADNRLPDPAGEIKDEILEILKIALLCLHTDPQSRPTMLSISTA
FA
>M_maritima_Mamar0096s0092
MAYDLQVLLIITIVLSCSLIAYATVEEANALLKWKSTFTNQTSSSKLTTWINPNTSSFCT
SWYGVGCVRGSIVRLNLTDTDIEGTFEEFPFSSLPNLTFVDLSMNRFSGTISPLWGKFSK
LVYFDLSINQLVGEIPPELGELSNLETLHLVENQLEGSIPSEIGRLSKVSEIALYDNLLT
GPIPSSFGNLTKLVNLYLFINSLSGSIPSEMGNLGSLVALCLDRNNLTGKIPSTFGKLTN
VTLLNMFENQLSGEIPPEIGNMTSLDTLSIHTNKLTGSIPSTLGNLKSLAILHLYHNQLN
GTIPPELGDMEAMIDLEISENRLTGPVPDSFGKLTVLEWLFLRDNQLSGPIPPGVANSSV
LSVLQLDTNNFTGVLPDTICRGGKLENLTLDDNHFEGTVPKSLRDCKSLIRVRFKGNSFS
GDISEAFGVYPTLNFIDLSNNKFHGQLSPNWEQSLKLVAFIVSNNSINGSIPPEIWNMTQ
LSQLDLSFNRITGQLPESISNLNRISKLQLNGNQLSGKIPSGIRLLSNLQYLDLSSNRFG
FEIPATLTSLPRLYYLNLSRNDLDQTIPEGLTKLSQLQMLDLSHNQLDGEISSQFSSLQS
LERLDLSYNNLSGEIPASFREMSALTHIDLSHNNLQGPIPDNAAFRNADSNAFEGNKDLC
GDNKALKPCSITSKKKSNKDRNLLIYILVPIIGAIIILSVCAGIFICFRKRKPQIEEHTD
SETGGETLSIFSFDGKVRYEEIIKATGDFDSKYLIGTGGNGKVYKAKLPHAIMAVKKLNE
STDSSISNPSVKQEFLNEIRALTEIRHRNVVKLFGFCSHRRNTFLVYEFMEKGSLRKVLE
DDDEAKRLDWGKRIEVVKGVAHALSYMHHDRTPAIVHRDISSGNILLGEDYEAKISDFGT
AKLLKPDSSNWSAVAGTYGYVAPELAYAMKVTEKCDVYSFGVLTLEVIKGEHPGDLVSTL
SSSPPDTTLSLKRISDHRLPEPTPEIKDEILEILKIALLCLHSDPQSRPTMLSISTAFS
>D_sophioides_Desop0062s0309
MACKDLQILLIISIVLSCSFLSSATVEEANALLKWKSTFTNQTSSSKLSSWVNPNTSSFC
SNWFGVACSLGSIIRLNLTGAGIEGTFEEFPFTALPNLTFVDLSMNSFSGTISPQWGQFS
KLVYFDLSINELVGEIPPEIGDLSNLETLHLVENKLNGSIPSELGRLTKVQEIAIYDNLF
TGPIPSSFGNLTKLVNLYLFINTLSGSIPPEIGNLPNLKELCLDRNKLTGKIPSTFGNLK
NVTLLNMFENHLSGEIPPEIGNMTALDTLSLHTNNLTGSIPSTLGNLKSLAILHLYHNQL
TGSIPPELGDMEAMIDLEISENNLTGPVPNSFGKLTVLQWLFLRDNQLSGPIPPGVANSS
ELSVLQLDTNNFTGVLPDTICRGGRLENLTLDDNHFEGSVPKSLRDCKTLVRVRFKGNSF
SGDLSKSFGVYPQLNFIDLSNNKFHGTISATWQQSQNLVAFILSNNNITGTIPPEIGNMT
QLSQLDLSFNNITGKLPESISNLKRLSRLQLNNNQLSGKIPSGIRLLSNLEYLDLSSNRF
DSDIPATLNSLPRLFHMNLSRNELDQTIPDGLTKLSQLQTLDLSYNQLDGQISSQFSSLL
NLETLDLSHNNLTGSIPPSFSEMQALTHVDVSHNNLSGPIPDNAAFRNAAPEAFEGNKDL
CGANSTQGLKPCPITSSNSKKSNKDRNLIIYILVPIIGAIIILSVCAGIFICFRKKTHQI
EENSDNESGETLSIFSFDGKVRYQEIIKATGGFDSKNLIGTGGHGKVYKVKLPAAIMAVK
KLNETTDTEISNPTVKQEFLNEIRALTEIRHRNVVKLFGFCSHRRNTFLVYEFMEKGSLR
KVLASDDEAKRLDWKKRIGIVKGVAHALSYMHHDRSPAIVHRDISSGNILLDEDYEAKIS
DFGTAKLLKPDSSNWSAVAGTYGYVAPELAYAMKVTEKCDVYSFGVLTLEVIKGEHPGDL
VSTLSSSPPDNSLSLKGISDHRIPEPTSEIKDELLEIVKVAIMCLHSDPQSRPTMLSIST
AFA
>A_linifolium_Alyli0302s0006
MACKDLQILLIISIVLSYSFLSSATVEEANALLKWKSTFTNQTSSSKLSSWVNPNTSSFC
SNWYGVACSLGSIIRLNLTGAGIEGTFEEFPFTALPNLTFVDLSMNSFSGTISPQWGQFS
KLIYFDLSINDLVGEIPPEIGDLSNLETLHLVENKLNGSIPSELGRLTKVQEIAIYDNLF
TGPIPSSFGNLTKLVNLYLFINTLSGSIPPEIGNLPNLKELCLDRNKLTGKIPSTFGNLN
NVTLLNMFENHLSGEIPPEIGNMTALDTLSLHTNNLTGSIPSTLGNLKSLAILHLYHNQL
TGSIPPELGDMEAMIDLEISENNLTGPVPNSFGKLTVLQWLFLRDNQLSGPIPPGVANSS
ELSVLQLDTNNFTGVLPDTICRGGKLENLTLDDNHFEGSVPKSLRDCKTLVRVRFKGNSF
SGDLSKSFGVYPQLNFIDLSNNKFHGTISATWQQSQNLVAFILSNNNITGTIPPEIGNMT
QLSQLDLSFNNITGKLQESISNLKRLSRLQLNNNQLSGKIPSGIRLLSNLEYLDLSSNRF
DSDIPATLNSLPRLFHMNLSRNELDQTIPDGLTKLSQLQTLDLSYNQLDGEISSQFSSLL
NLETLDLSHNNLTGSIPPSFSEMQALTHVDVSHNNLSGPLPDNAAFRNAAPEAFEGNKDL
CGAKSTQGLKPCPITSSNSKKSNKDRNLIIYILVPIIGAIIILSVCAGIFICFRKKTHQI
EENSDNESGETLSIFSFDGKVRYQEIIKATGGFDSKNLIGTGGHGKVYKAKLPAAILAVK
KLNETTDTEISNPTVKQEFLNEIRALTEIRHRNVVKLFGFCSHRRNTFLVYEFMEKGSLR
KVLASDDEAKRLDWKKRIGIVKGVAHALSYMHHDRSPAIVHRDISSGNILLDEDYEAKIS
DFGTAKLLKPDSSNWSAVAGTYGYVAPELAYAMKVTEKCDVYSFGVLTLEVIKGEHPGDL
VSTLSSSPPDNSLSLKGISDQRIPEPTSEIKDELLEIVKVAILCLHSDPQSRPTMLSIST
AFA
>A_linifolium_Alyli0054s0012
MACKDLQILLIISIVLSCSYLSSATVEEANALLKWKSTFTNQTSSSKLSSWVNPNTSSFC
SNWYGVACSRRGGSIILLNLTGAGIEGTFEEFPFTALPNLTFVDLSMNSFSGTISPQWGQ
FSKLVYFDLSINELVGEIPPEIGDLSNLETLHLVENKLNGSIPSELGRLTKVQEIAIYDN
LFTGPIPASFGNLTKLVNLYLFINTLSGSIPPEIGNLPNLKELCLDRNKLTGKIPSTFGN
LKNVTLLNMFENHLSGEIPPEIGNMTALDTLSLHTNNLTGSIPSTLGNLKSLAILHLYHN
QLTGSIPPELGDMEAMIDLEISENNLTGPVPNSFGKLTMLQWLFLRDNQLSGPIPPGVAN
SSELSVLQLDTNNFTGVLPDTICRGGKLENLTLDDNHFEGSVPKSLRDCKTLVRVRFKGN
SFSGELSKSFGVYPQLNFIDLSNNKFHGTISATWQQSQNLVAFILSNNNITGTIPPEIGN
MTQLSQLDLSFNNITGKLPESISNLKRLSRLQLNNNQLSGKIPSGIRLLSNLEYLDLSSN
RFDSDIPATLNSLPRLFHMNLSRNELDQTIPDGLTKLSQLQTLDLSYNQLDGEISSQFSS
LLNLETLDLSHNNLTGSIPPSFSEMQALTHVDVSHNNLSGPIPDNAAFRNAAPEAFEGNK
DLCGANSTQGLKPCPITSSNSKKSNEDRNLIIYILVPIIGAIIILSVCAGIFICFRKKTH
QVEENSDNESGETLSIFSFDGKVRYQEIIKATGGFDSKNLIGTGGHGKVYKAKLPAAIMA
VKKLNETTDTEISNPTVKQEFLNEIRALTEIRHRNVVKLFGFCSHRQNTFLVYEFMEKGS
LRKVLASDDEAKRLDWTKRIGIVKGVAHALSYMHHDRSPAIVHRDISSGNILLDEDYEAK
ISDFGTAKLLKPDSSNWSAVAGTYGYVAPELAYAMKVTEKCDVYSFGVLTLEVIKGEHPG
DLVSTLSSSPPDNSLSLKGISDHRIPEPTSEIKDELLEIVKVAIMCLHSDPQSRPTMLSI
STAFA
>R_islandica_Roisl0032s0053
MACKHKPLQVLLIISIILSFSLAVSATVSEANALLKWKSTFTNQTSSSKLSSWVNPNSFC
RNWFGVSCVSDSIVRLNLTNTGIEGTFDDFPFSSLPNLTYVDLSMNRFSGTISPKWGQFT
KLIYFDLSINQLVGEIPPELGDLSNLETLHLVENKLNGSIPSEIGRLTKVQEIALYDNLL
TGPIPSSFGNLSNLANLFLFINSLSGSIPSEIGNLPNLVQLCLDRNNLTGSVPSSLGNLK
NVTLLNLFENQLSGEIPLEIGNMTSLDTLSIHTNKLSGSIPSTLGNIKTLAILHLYGNQL
NGSIPEELGDMEAMIDLEISENKLTGPVPNSFGKLTQLEWLFLRDNQLSGSIPPGVANST
ELTVLQLDTNNFTGVLPNTICRGGKLENLTLDDNFLQGPIPKSLKDCKTLIRARFKNNNF
SGDISESFGVYPTLNYIDLSNNNFHGTISPNWEQSQKLVAFILSNNNISGPIPHEIWNMT
QLSQLDLSSNRITGELPDSISKLNRLSRLQLNDNQLSGKIPSGISLLKNLEYLDLSSNRF
SFDIPATLNSLPRLFHMNLSRNELDHTIPEGLTKLSQLQVLDLSYNQLDGGISSQFSSLQ
NLESLDLSHNNLSGSIPSSFSQMLALTHIDVSYNNLSGPIPDNPTFRKADSKAFEGNNDL
CGNGNSTQGLKPCATEAKKSKKDRNLLIFILVPIIGAIIILAFCAGIFICFRKKTQQIEE
LSDSESGETLSIFSFDGKVRYQEIIKATGEFDPKYLIGTGGNGKVYKAKLPQGIMAVKKL
NASTDSEISNSTVKQEFLNEIRALTEIRHRNVVKLFGFCSHRRNSFLVYEFMERGSLRRV
LENDDEAKVLDWVKRINVVKGVAHALSYMHHDRSPAIVHRDISSGNILLDENYEAKISDF
GTAKLLKPDSSNWSAVAGTYGYVAPELAYAMKVTEKCDVYSFGVLTLEVIKGEHPGDLVS
TLSSTPLDKNLSLEGIIDHRLPEPTPEMKERILELVKIALLCLHSDPQSRPTMLSISTAF
S
>C_amplexicaulis_Caamp0028s0010
MACKDKPRGDDLQILLIIFTILSCSLTASATVSEANALLRWKSTFTNQTSNSKLSSWVNP
NTSFCNTWYGVSCIRDSIIRLNLTNTGIEGTFKDFPFSSLPNLTYVDLSMNRFSGTIPPQ
FGDFSKLIYFDLSINQLVGEIPPELGKLSNLETLHLVENKLNGWIPSEIGRLTKVQEIAL
YDNLLTGPIPSSFGNLTKLANLYLFVNTLSGPVPPEIGNLTNLVELCLDRNHLTGQIPSS
FGKLKNVTLLNMFENRLSGEIPPEIGDMTALDTLSLHTNNLTGSIPSTLGNLKSLAILHL
YLNKLNGSIPPELGDMETMIDLEISENKLTGPVPNSFGKLSNLEWLFLRDNQLSGPIPPG
IANSSALTVLQLDTNNFTGVLPDTICKGGKLENLTLDDNLLEGPIPKSLTDCKSLIRARF
KGNSFSGDISESFGEYPNLNFIDLSNNKFHGQISPKWEKSQKLVAFIAMDNNIGGPIPPA
IWNMTQLSQLDLSSNNITGELPESITKLNRLSKLQLNGNKLSGKIPSGIRLLANLEYLDL
SSNRFSFEIPATLDSLPRLYYMNLSRNELDQNIPMGLTKLSQLQTLDLSHNQLDGEISSQ
FSSLQNLERLDLSHNNLSGPIPPSFREMMSLTHVDVSHNNLKGPIPDNAAFRNAAPDAFE
GNKDLCGSNTTQGLKPCAINSSGKKKSNKDRNLIIYILVPIVGAIIILSVCAGIFVCFRK
RKPLIEENSDSESGETLSIFSFDGKVRYQEIIKATGEFDPKYLIGTGGYGKVYKAKLPAI
TMAVKKLNETTDEEISKPTVKQEFLNEIRALTEIRHRNVVKLFGFCSHRRTTFLVYEYME
RGSLRKVLSNDEEAKQLDWRRRINVVKGVAHALSYMHHDRSPPIVHRDIKSGNILLDDDY
EAKISDFGTAKLLKADSSNWSAVAGTYGYVAPELAYAMKVTEKCDVYSFGVLTLEVIKGE
HPGDLVSTLSSVSPDNTLSLKEISDCRLPEPTPEIKDEILDIVKVALLCLHSDPNSRPTM
LSISTAFA
>S_pinnata_Stapi3984s0001
MACKDKPLGDDLQILLTIFTIFSCSLTASATVSEANALLRWKSTFTNQTSNSKLSSWLNP
NTSFCNSWYGVSCIRDSIIRLNLTNTGIEGTFKDFPFSSLPNLTYVDLSMNRFSGTIPPQ
FGDFSKLIYFDLSINLLVGEIPPELGKLSNLETLHLVENKLSGSIPSEIGRLTKVHEIAL
YDNLLTGPIPSSFGNLTELANLYLFINTLSGPIPPEIGNLTNLVELCLDRNHLTGQIPSS
FGKLKNVTLLNMFENRLTGEIPPEIGDMTDLDTLSLHTNNLTGSIPSTLGNLKSLAILHL
YLNKLNGSIPPELGDMETMIDLEISENKLTGPVPNSFGKLSNLEWLFLRDNQLSGPIPPG
IANSSALTVLQLDTNNFTGVLPDTICKGGKLENLTLDDNHLEGPIPKSLTDCKSLIRARL
KGNNFSGDISESFGEYPNLNFIDISNNKFHGQISPKWDKSPKLVAFIAMANNISGPIPPE
IWNMTQLRQLDLSSNNITGELPESVSKLNGLSKLQLNGNKLSGKIPSGIGLLANLEYLDL
SSNRFGFEIPATLASLPRLYHMNLSRNELDQNIPMGLTKLSQLQYLDLSHNQLDGEISSQ
FSSLQNLERLDLSHNNLSGPIPPSFREMMSLTHVDISHNNLEGPIPDNRAFRNAAPDALE
GNKDLCGGNTTQGLKPCPINSSGKKKSNKDRNLIIYILVGAIIILSICAGIFVCFRKRRP
QIEENSDSESGETLSIFSFDGKVRYQEIIKATGEFDPKNLIGTGGYGKVYKAKLPAITMA
VKKLNETTDEEISKPTVKQEFLNEIRALTEIRHRNVVKLFGFCSHRHNTFLVYEYMERGS
LRKLLSKDEEAKQLDWRRRINVVKGVAHALSYMHHDRSPPIVHRDIKSGNILLDDDYEAK
ISDFGTAKLLKADSSNWSAVAGTYGYVAPELAYAMKVTEKCDVYSFGVLTLEVIKGEHPG
DLVSTLSSSPAGNTLSLKGISDHRLPEPTPEIKDEILEMVKVALLCLHSDPNSRPTMLSI
STAFA
>S_parvula_Sp6g08910
MPCKDKPRRGDDLQILLMIFTILSCSLTVSATVSEANALLRWKSTFTNQTSNSKLSSWAN
PNISSFCTSWYGVSCVNESIVRLNLTNTGIEGTFKDFPFSSLPNLTYFDLSMNRFTGTIP
PQFGDFSKLIYFDLSVNQLVGEIPPELGNLSNLETLHLVENKLNGSIPSEIGRLTKVHEI
ALYDNLLTGPIPSSFGNLTKLANLYLFINTLSGPVPPEIGNLTNLVELCLDRNHLTGQIP
ASFGKLKNVTLLNMFENRLTGEIPPEIGDMTALDTLSLHTNNLTGSIPSTLGNLKSLAIL
HLYLNKLNGSIPEELGDMETMIDLEISENKLTGPVPNSFGKLSNLEWLFLRDNQLSGPIP
PGIANSSVLTVLQLDTNNFTGVLPNTICRGGKLENLTLDDNLLEGPIPKSLTDCKSLIRA
RFKGNRFSADISEAFGEYPNLNFIDLSNNKFHGQISPRWEKSQKLVAFIATDNNITGPIP
PEIWNMTQLSQLDLSSNNITGELPESISSLNRLSKLQLNGNQLSGKIPSGFRLLANLEYL
DLSSNRFSFEIPATLNSLPRLYYMNLSRNELDQNIPMGLTKLSQLQTLDLSHNQLDGEIS
SQFSSLQNLERLDLSHNNLSGPIPPSFTEMLSLTHIDISHNNLEGPIPENAAFENAPPDA
LEGNKDLCGNTSQGLTPCAINSSGKKKSNKDRNLIIYILVPIIGAIIILSVCAGIFVCFR
KSKPQIEENPDSESGETLSIFSFDEKVRYQEIIKATGEFDSKYLIGTGGHGKVYKAKLST
ITMAVKKLNETTDEEISKPTVKQDFLNEIRALTEIRHRNVVKLFGFCSHRRNTFLVYEYM
EKGSLKKVLSNDEEAKQLDWRRRINVVKGVAHALSYMHHDRSPPIVHRDISSGNILLDDD
YEAKISDFGTAKLLKSDSSNWSAVAGTYGYVAPELAYAMKVTEKCDVYSFGVLTLEVIKG
EHPGELVSTLSSSPPESLEEISDRRLPEPTSEIRDEMSDIVKVALLCLHSDPNSRPTMLS
ISTAFA
>M_perfoliatum_Myper0011s1116
MACKDKPRGVDNLQILLIIFTILTSSLTASATVSEANALLRWKSTFTNQTSNSKLSSWVN
PNTSFCSSWYGVSCVRDSIVRLNLTNTGLEGTFKDFPFSSLPNLTYFDLSMNRFSGTIPP
QFGQFSKLIYFDLSINQLVGEIPPELGDLSNLETLHLVENKLNGSIPSELGRLNKVIEMA
LYDNLLTGPIPSSFGNLTKLENLYLFINTLSGPIPPEIGNATNLVELCLDRNHITGQIPS
SFGKLKNVTLLNMFENRLTGEIPPEIGDMTGLDTLSLHTNNLTGSIPSTLGNLKSLAILH
LYLNNLTGSIPEELGEMETMIDLEISENKLTGPVPNSFGKLSNLEWLFLRDNQLSGSIPP
GIANSSVLTVLQLDTNNFTGVLPDTICKSRKLENLTLDDNHFEGPIPKGLTNCKSLIRAR
FKGNSFSGDLSESFGEYPKLNFIDLSNNKFHGQISPKWEKSQKLVAFIAMNNSITGAIPH
EIWNMTQLSQLDLSSNNITGEIPESISKLNRLSKLQLNGNKLSGKIPSGIRLLANLEYLD
LSSNRFSFEIPATLDSLPRLYYMNLSRNELDRNIPMGLTKLSQLQTLDLSHNQLDGEIPS
QLSSLQNLERLDLSHNNLSGPIPPSFREMMSLTHVDVSHNNLSGQIPDNAAFRNAPPDSL
EGNKDLCGSNTTQGLNPCPVTSLEKKKSNKDRNLLIYILVPIIGAIIILSVCAGIFVCFR
KRKPQIEEISDQESGETLSIFSFDGKVRYQEIIKATGEFDSKHLIGTGGQGKVYKAKLPG
TTMAVKKLNETTDEEFSKPTVKQEFLNEIRALTEIRHRNVVKLFGFCSHRRNTFLVYEYM
ERGSLKKVLTNDEEAKRLDWRRRINVVKGVAHALSYMHHDRSPPIVHRDIKSGNVLLDDD
YEAKISDFGTAKLLKADSSNWSAVAGTYGYVAPELAYAMRVTEKCDVYSFGVLTLEVIKG
EHPGDLVSTLSSSPPRDNTLSLKGISDHRLPEPTPEIKDEILALVKIALLCLHSDPNARP
TMLSISTAFA
>I_tinctoria_Isati0473s0014
MACKDKPRGGDDLQILLIIFTILTSSLTASATVSEANALLRWKSTFTNQTSNSKLSSWVN
PNTSFCNSWYGVSCVRDSIVRLNLTNTGIEGTFKDFPFSSLPNLTYFDLSMNRFSGTIPP
QFGQMSKLVYFDLSINQLVGEIPPELGNLSNLETLHLVENQLNGSIPSELGRLTNAIEIA
LNDNLLTGPIPSSFGNLTKLENLYLFINTLSGPIPPEIGNLTNLVALCLDRNHLTGQIPS
SFGKLKNVTLLNMFENRLTGEIPPEIGDMAALDTLSLHTNNLTGSIPSTLGNLKSLAVLH
LYLNKLNGSIPEELGDMETMFDLEISENRLTGPVPNSFGKLSNLEWLFLRDNQLSGPIPP
GIANSSFLTVLQLDTNNFTGVLPDTICKSGKLENLTLDDNHFEGPIPKGLTNCKSLIRAR
FKGNSFSGDISESFGEYPKLNFIDLSNNKFHGQISPKWEKSGKLVAFIAMNNSITGPIPH
EIWNMTQLSQLDLSSNNITGEIPESISKLNRLSKLQLNGNKLSGKIPSGIRLLANLEYLD
LSSNRFSFEIPATLDSLPRLYYMNLSRNELDHNIPMGLAKLSQLQTLDLSHNQLDGEIPS
QLSSLQNLERLDLSHNSLSGPIPPSFREMMSLTHVDISHNNLSGPVPDNAAFRNAPPDSL
EGNKDLCGSNTTQGLNPCPITSLEKKKSNKDRNLLIYILVPIIGAIIILSVCAGIFVCFR
KRKPQQIEETSDQESGETLSIFSFDGKVRYQEIIKATGEFDSKYLIGTGGQGKVYKAKLP
GTTMAVKKLNETTDEEISKPTVKQDFLNEIRALTEIRHRNVVKLFGFCSHRRNTFLVYEY
MERGSLKKVLTNDEEAEKLDWRRRINVVKGVAHALSYMHHDRSPPIVHRDIKSGNILLDD
DYEAKISDFGTAKLLQADSSNWSAVAGTYGYVAPELAYAMKVTEKCDVYSFGVLTLEVIK
GEHPGDLVSTLSSSPPRDNTLSLKGISDHRLPEPTPEIKDEILEIVKIALLCLHSDPNAR
PTMLSISTAFA
>E_salsugineum_Thhalv10028381m
MNTNPEKKKKKKNLTNLILRSIERMACKDKLQFLLIIFTILSCSLTASATVSEANALLKW
KSTFTNQTSTSKLSSWVNPNTSSFCTSWYGVSCLRGSIIRLNLTNTGIEGTFQDFPFSSL
PNLTYVDLSMNRFSGTIPPQFGQFSKLIYFDLSINQLVGEIPPELGNLSNLETLHLVENK
LNGSIPSEIGRLTKVQEIALYDNLLTGPIPSSFGNLTKLVNLYLFINTLSSTIPPEIGNL
SNLVELCLDRNHLTGQIPSSFGKLKNVTLLNMFENRLTGEIPPEIGDMTALDTLSLHTNN
LTGSIPPTLGNLKSLAILHLYLNKLSGSIPEELGDMETMIDLEISENKLTGPVPDSFGKL
TQLEWLFLRDNQLSGPIPPGIANSSELTVLQLDTNNFTGVLPDTICRGGKLENLTLDDNL
LEGPLPKSLRECKSLIRARFKGNSFTGDISEAFGVYPNLNFIDLSNNKFHGQISPTWEQS
RKLVAFIATDNNITGPIPPEIWNMTQLSQLDLSSNNITGELPESISNLNRLSKLQLNGNQ
LSGKIPSGIRLLANLEYLDLSSNRFSFEIPATLDSLPRLYYMNLSRNELDHNIPMGLTKL
SQLQTLDLSHNQLDGEIPSQFSSLQNLERLDLSHNNLSGPIPPSFREMLALTHVDISHNN
LSGPIPDNKAFKDAGPDALEGNRDLCGDDTRQRLKPCPISSSSGKKKSNKDRNLIIYILV
PIIGAIIILSVCAGVFVCFRKRKPQIEENSDTESGETLSIFSFDGKVKYQEIIKATGEFD
SKHLIGTGGCGKVYKAKLPAITMAVKKLSETTDEEISKPAVKQEFLNEIRALTEIRHRNV
VKLFGFCSHRRNTFLVYEYMEKGSLRKVLSNDEEAKMLDWRKRINVVKGVAHALSYMHHD
RSPPIVHRDIKSGNILLDEDFEAKISDFGTAKLLKADSSNWSAVAGTYGYVAPELAYAMK
VTEKCDVYSFGVLTLEVIKGEHPGDLVSTLSSSPLDKTLSLKEISDRRLPEPTPELKDEI
LEIVKVALLCLHSDPNFRPTMLSISTAFA
>C_maritima_Camar1113s0001
MACEDKPRGHDLQFLLIIFTILSFSLTASATVSEANALLQWKSTFTNQTSSSKLSSWVNP
NTSFCSSWYGVSCQRNSIIRLNLTNTGIEGTFQDFPFSALPNLTYVDLSMNRFSGPIPPQ
FGDFSKLIYFDLSINQLVGEIPPELGKLSNLETLHLVENKLNGSIPSEIGRLTKLHEIAL
YDNLLTGPIPSSFGNLTNLANLYLFINSLSGPIPPEIGNLTSLAELCLDRNQLTGQIPSA
FGKLKNVTLLNLFENNLIGEIPPEIGDMTALDTLSLHTNNLTGSIPSTLGNLKSLAILHL
YLNKLTGSIPEELGDMETMIDLEISENKLTGPVPGSFGKLTNLEWLFLRDNQLSGAIPPG
VANSSVLTVLQLDTNNFTGVLPDTICRSGKLENLTLDDNLLSGTIPKSLTNCKSLIRARF
KGNSFSGDISEAFGEYPNLNFIDLSNNKFHGQISPKWEKSRKLVAFIATENNITGPIPPE
IWNMTQLNQLDLSSNNITGELPESISKLNRVSRLQLNGNQLSGKVPSGIRNMANLEILDL
SSNRFSLEIPVTLDSLPRLFYMNLSRNNLDQNIPMGLTKLSQLQTLDLSYNQLDGEIPSL
FSNLQNLERLDLSHNNLSGPIPQSFSEIKSLTHVDVSHNNLEGPIPDNTAFKNALPDALE
GNKDLCGGNTTQGLKPCAETSSGKKKSNKDRNLIIYILVPIVGAIIILSVCAGIFVCFRK
RKPQIEEETDTESGGTLSIFSFDGKVKYQEIIKATGEFDPKYLIGTGAYGKVYKAILPAA
TMAVKKLNETTDEEISKPRVKQEFLNEIRALTEIRHRNVVKLFGFCSHRRNTFLVYEYME
RGSLRKVLANDEEAKQLDWRRRINVVKGVAHALSYMHHDRSPPIVHRDISSGNILLDDDY
EAKISDFGTAKLLKVDSSNWSAVAGTYGYVAPELAYAMKVTEKCDVYSFGVLTLEVIKGE
HPGDLISTLSSTPPDISLKGISDRRLPEPTPEIKDEILEIMKVALLCLHSDPNSRPTMLS
ISTAFA
>S_alba_Sialb0164s0044
MNTKQEKKGPRFTKYHFKIKREKREKMACKDKPPGDDLQFLLIIFTILGCSLTASATVSE
ANALLNWKSTFTNQTNSSKLSSWVNPNTSFCRSWYGVSCLRNSIIRLNLTNTSIEGTFQD
FPFSDLPNLTYVDLSMNRFSGTIPPQFGDFPKLRYFDLSINQLVGEIPPELGKLSNLETL
HLVENKLNGSIPSEIGRLTKLHEIALYDNLFTGPIPSSFGNLTNLANLYLFINSLSGPIP
AEIGNLSNLAELCLDRNQLTGQIPSSFGKLKNVTLLNMFENNLTGEIPPEIGDMSSLDTL
SLHTNNLTGSIPSTLGNLKRLAILHLYLNKLTGSIPEELGDMETMIDLEISENKLTGPVP
GSFGKLTNLEWLFLRDNHLSGPIPPGTANSSVLTVLQLDTNNFTGVLPDTICRSGKLENL
TLDDNLLSGPIPKSLTNCKSLIRARFKGNNFSGDISEAFGEYPNLNFIDLSNNKFHGQLS
PKWEKSRKLVAFIATENNITGPIPPEIWNMTQLNQLDLSSNNITGELPESISKLNRVSKL
QLNGNQLSGKIPSGIRSLANLEYLDLSANRFTSQIPVTLDSLPRLYYMNLSSNQLDQNIP
MGLTKLSQLQTLDLSHNHLDGEIPSQFSFLQNLEKLYLQHNNLSGPIPSSFRDMKSLTHV
DVSHNNLEGPIPDNAAFKTARRDALEGNKDLCGSNTTQGLKPCANTSSGKKKSNKDNNLL
IYILVPIIGAIIILSVCAGIFVCFRKRKPQVEEEADTESGGETLSIFSFDGKVRYQEIIK
ATGEFDPKYVIGTGGYGKVYIAKLPGTTMAVKKLNETTDEEISKPTVKNEFLNEIRALTE
IRHRNVVKLFGFCSNRRNTFLVYEYMERGSLRKVLGNDEEAKQLDWRRRINVVKGVAHAL
SYMHHDRSPPIVHRDISSGNILIDDDYEAKISDFGTAKLLKVDSSNWSAVAGTYGYVAPE
LAYAMKVTEKCDVYSFGVLTLEVIKGEHPGDVVSTLSSTPLDKTMSFKGICDRRLPQPTP
EIKDELVEIMKVALLCLHSDPNSRPTMLSISTAFA
>S_alba_Sialb0014s0260
MACKDKPPGDDLQFLLIIFTILGCSLTASATVSEANALLNWKSTFTNQTNSSKLSSWVNP
NTSFCRSWYGVSCLRNSIIRLNLTNTGIEGTFQDFPFSDLPNLTYVDLSMNRFSGTIPPQ
FGDFPKLRYFDLSINQLVGEIPPELGKLSNLETLHLVENKLNGSLPSEIGRLTELHEIAL
YDNLLTGPIPSSFGNLTNLANLYLFINSLSGPIPPEIGNLSNLAELCLDRNQLTGQIPSS
FGKLKNVTLLNMFENNLTGEIPPEIGDMSSLDTLSLHTNNLTGSIPSTLGNLKRLAILHL
YLNKLTGSIPEELGDMETMIDLEISENKLTGPVPGSFGKLTNLEWLFLRDNHLSGPIPPG
TANSSVLTVLQLDTNNFTGVLPDTICRSGKLENLTLDDNLLSGPIPKSLTNCKSLIRARF
KGNNFSGDISEAFGEYPNLNFIDLSNNKFHGQLSPKWEKSRKLVAFIATENNITGPIPPE
IWNMTQLNQLDLSSNNITGELPESISKLNRVSKLQLNGNQLSGKIPSGIRSLANLEYLDL
SSNRFTSQIPVTLDSLPRLYYMNLSSNQLDQNIPMGLTKLSQLQTLDLSHNHLDGEIPSQ
LSFLQNLEKLYLQHNNLSGPIPSSFRDMKSLTHVDVSHNNLEGPIPDNAAFKTARRDALE
GNKDLCGSNTTQGLKPCANSSSGKKKSNKDNNLLIYILVPIIGAIIILSVCAGIFVCFRK
RKPQVEEEADTESGGETLSIFSFDGKVRYQEIIKATGEFDPKYLIGTGGYGKVYKAKLPG
TTMAVKKLNETTDKEISKPTVKNEFLNEIRALTEIRHRNVVKLFGFCSNRRNTFLVYEYM
ERGSLRKVLGNDEEAKQLDWRRRINVVKGVAHALSYMHHDRSPPIVHRDISSGNILIDDD
YEAKISDFGTAKLLKVDSSNWSAVAGTYGYVAPELAYAMKVTEKCDVYSFGVLTLEVIKG
EHPGDLVSTLSSTPLDKTMSFKGICDRRLPQPTPEIKDELVEIMKVALLCLHSDPNSRPT
MLSISTAFA
>E_vesicaria_Eruve0901s0001
MACKDKPRGDGLRFLLIIFTILSCSLTSTATVSEANALLKWKSTFTNQTSSSRLSSWVNP
NSSFCSSWYGVSCVRNSIIRLNLTNTSIEGTFQDFPFSALPNLTYVDLSMNRFSGIIPPQ
FGDLSKLIYFDLSINQLVGEIPPELGKLSNLETLHLVENKLNGSIPSEIGRLTKLHEIAL
YDNLLTGPIPSSFGNLTNLANLYLFINSLSGQIPPELGNLTSLAELCLDRNQLTGQIPSS
FGKLKNVTLLNMFENNLTGEIPPEIGDMTALDTLSLHTNNLTGSIPSTLGNLKSLAILHL
YLNKLTGSIPEELGDMETMIDLEISENKLTGPVPNSFGKLTNLEWLFLRDNQLSGPIPPG
IANSSVLTVLQLDTNNFTGALPDTICRSGKLENLTLDDNLLSGPIPKSLTNCKSLIRARF
KGNSFSGDISEAFGEYPNLNFIDLSNNKFHGQISPKWEKSRKLVAFIATENNITGPIPPE
IWNMTQLNQLDLSSNNITGELPESISKLNRVSRLQLNGNQLSGKIPSGIRNLANLEYLDL
SSNRFTFQIPATLDSLPRLYYMNLSRNQLDQNIPMGLTKLSQLQILDLSYNNLDGEIPSQ
FSALQNLERLYLSHNNLSGPIPSSFREMKSLTHVDISHNNLSGPIPDNAAFKNARPDALE
GNRDLCGSNTTQGLKPCASTSSGQKKSNKDNNLIIYILVPIIGAIIILAVCAGIFICFRK
SKRKPQIEEEAADTESGETLSIFSFDGKVRYQEIIKATGEFDPKYIIGTGAYGKVYKAKL
PSITMAVKKLNETTDEEISKPTVRNEFLNEIRALTEIRHRNVVKLFGFCSNRRHTFLMYE
YMEKGSLRKVLGNDEEAKQLDWRRRINVVKGVAHALSYMHHDRSPPIVHRDISSGNILID
DDYEAKISDFGTAKLLKVDSSNWSAVAGTYGYVAPELAYAMKVTEKCDVYSFGVLTLEVI
KGEHPGDLLSTLSSTPLERTGSLKGISDRRLPAPTPEIKDELLEIMKVALLCLHSDPNSR
PTMLSISTAFA
>E_vesicaria_Eruve4614s0001
MACKDKASGDDLQFLLIIFTILSCSLTSSATVSEANALLKWKSTFTNQTSSSRLSSWVNP
NTSFCSSWYGVSCVRNSIIRLNLTNTSIEGTFQDFPFSALPNLTYVDLSMNRFSGTIPPQ
FGDLSKLIYFDLSINQLVGEIPPELGKLSNLETLHLVENKLNGSIPSEIGRLTKLHEIAL
YDNLLTGPIPSSFGNLTNLANLYLFINSLSGQIPPELGNLTSLAELCLDRNQLTGQIPSS
FGKLKNVTLLNMFENNLTGEIPPEIGDMTALDTLSLHTNNLTGSIPSTLGNLKSLAILHL
YLNKLTGSIPEELGDMETMIDLEISENKLTGPVPNSFGKLTNLEWLFLRDNQLSGPIPPG
IANSSVLTVLQLDTNNFTGALPDTICRSGKLENLTLDDNLLSGPIPKSLTNCKSLIRARF
KGNSFSGDISEAFGEYPNLNFIDLSNNKFHGQISPKWEKSRKLVAFIATENNITGPISPE
IWNMTQLNQLDLSSNNITGELPESISKLNRVSRLQLNGNQLSGKIPSGIRNLANLEYLDL
SSNRFTFQIPATLDSLPRLYYMNLSRNQLDQNIPMGLTKLSQLQILDLSYNNLDGEIPSQ
FSALQNLERLYLSHNNLSGPIPSSFREMKSLTHVDISHNNLSGPIPDNAAFKNARPDALE
GNRDLCGSNTTQGLKPCASTSSGQKKSNKDNNLIIYILVPIIGAIIILAVCAGIFICFRK
SKRKPQIEEEAADTESGETLSIFSFDGKVRYQEIIKATGEFDPKYIIGTGAYGKVYKAKL
PSITMAVKKLNETTDEEISKPTVRNEFLNEIRALTEIRHRNVVKLFGFCSNRRHTFLMYE
YMEKGSLRKVLGNDEEAKQLDWRRRINVVKGVAHALSYMHHDRSPPIVHRDISSGNILID
DDYEAKISDFGTAKLLKVDSSNWSAVAGTYGYVAPELAYAMKVTEKCDVYSFGVLTLEVI
KGEHPGDLLSTLSSTPLDRTGSLKGISDRRLPAPTPEIKDELLEIMKVALLCLHSDPNSR
PTMLSISTAFA
>B_rapaFPsc_BraraC02577
MACKDKSRGDDLQFLLIIFTILSCSLTASATVSEANALLKWKSTFTNQTSSSKLSSWVNP
NTSFCSSWYGVSCLRNSIIRLNLTNTDIEGTFQDFPFSALPNLTYVDLSMNRFSGTIPPQ
FGDFSKLIYFDLSINQLVGEIPPELGKLSNLETLHLVENKLNGSIPSEIGRLTKLHEIAL
YDNLLTGPIPSSLGNLTNLANLYLFINSLSGPIPPEIGNLSSLAELCLDRNKLTGQIPSS
FAKLKNVTLLNMFENNLTGEIPPEIGDMSALDTLSLHTNNLTGSIPSTLGNLKNLAILHL
YLNKLTGSIPEELGDMETMIDLEISENKLSGPVPGSFGKLTKLEWLFLRDNHLSGPIPPG
IANSSVLTVLQLDTNNFTGVLPDTICRSGKLENLTLDDNLLSGPIPKSLTNCKSLIRARF
KGNSFSGDISESFGEYPNLNFIDLSNNKFHGQISPKWEKSRKLVAFIATDNNITGPIPPE
IWNMTQLNQLDLSSNNISGELPETINKLTRVSKLQLNGNQLSGRIPSGIRSLANLEYLDL
SSNRFTFQIPATLDSLPRLYYMNLSRNDLEQNIPMGLTKLSQLQTLDLSHNKLDGEIPSQ
FSSLQNLEKLYLQHNNLSGPIPSSFREMKSLTHVDVSHNNLSGPIPDNAAFENARPDALE
GNRDLCGSNATQGLKPCEITPSGKKKSNKDNNLLIYILVPIIGAIVILSVCAGIFVCFRK
RKPQIEEEADTESGETLSIFSFDGKVKYQEIIKATGEFDPKHLIGTGGYGKVYKAKLPAI
TMAVKKLNETTDEEISKPTVRNEFLNEIRALTEIRHRNVVKLFGFCSNRRNTFLVYEYME
RGSLRKVLGNDEEAKQLDWRRRINVVKGVAHALSYLHHDRSPPIVHRDISSGNVLIDDDY
EAKISDFGTAKLLKVDSSNWSAVAGTYGYVAPELAYAMKVTEKCDVFSFGVLTLEVIKGE
HPGDLVSTISSTPLDRTMSLKGISDRRLPEPTPEIKHEILEIMKVALLCLHSDPNSRPTM
LSISTAFA
>B_napa_BnaC03g28260D
MACKDKPRGDDLHFLLIIFTILSCSLTASATVSEANALLKWKSTFTNQTSSSKLSSWVNP
NTSFCRSWYGVSCVRNSIIRLNLTNTDIEGTFQDFPFSALPNLSYVDLSMNRFSGTIPPQ
FGDFSKLIYFDLSINQLVGEIPSELGKLSNLETLHLVENKLNGSIPSEIGRLTKLHEIAL
YDNLLTGPIPSSFGNLTNLANLYLFINSLSGPIPPELGNLSSLAELCLDRNKLTGQIPSS
FGKLKNVTLLNMFENNLTGEIPPEIGDMSALDTLSLHTNNLTGSIPSSLGNLKNLAILHL
YLNKLTGSIPEELGDMETMIDLEISENKLTGPVPGSFGKLTKLEWLFLRDNHLSGPIPPG
IANSSVLTVLQLDTNNFTGVLPETICRSGKLENLTLDDNLLSGPIPISLTNCKSLIRARF
KGNSFSGDISESFGEYPNLNFIDLSNNKFRGQISPKWEKSRKLVAFIATDNNITGPIPPE
IWNMTQLNQLDLSSNNISGELPETISKLTRVSKLQLNGNQLSGRIPSGIRSLANLEYLDL
SSNRFTFQIPATLDSLPRLYYMNLSRNDLDQNIPMGLTKLSQLQTLDLSHNNLDGEIPSQ
FTSLQNLEKLYLQHNNLSGPIPSSFSEMKSLTHVDVSHNNLEGPIPDNAAFKNARPDALE
GNRDLCGSNTTQGLKPCEITPSGKKKSNKDNNLLIYILVPIIGAIIILSVCAGIFVCFRK
RKPQIEKEADTESGETLSIFSFDGKVKYQEIIKATGEFDPKHLIGTGGYGKVYKVKLPAI
TMAVKKLNETTDEEISKPTVRNEFLNEIRALTEIRHRNVVKLFGFCSNRRNTFLVYEYME
RGSLRKVLGNDEEAKQLDWRRRINVVKGVAHALSYMHHDRSPPIVHRDISSGNILIDDDY
EAKISDFGTAKLLKVDSSNWSAVAGTYGYVAPELAYAMKVTEKCDVFSFGVLTLEVIKGE
HPGDLVSAISSTPLDRTMSLKGISDRRLPEPTPEIKDEILEIMKVALLCLHSDPNSRPTM
LSISTAFA
>B_oleracea_capitata_Bol025602
MACKDKPRGDDLHFLLIIFTILSCSLTASATVSEANALLKWKSTFTNQTSSSKLSSWVNP
NTSFCRSWYGVSCVRNSIIRLNLTNTDIEGTFQDFPFSALPNLSYVDLSMNRFSGTIPPQ
FGDFSKLIYFDLSINQLVGEIPSELGKLSNLETLHLVENKLNGSIPSEIGRLTKLHEIAL
YDNLLTGPIPSSFGNLTNLANLYLFINSLSGPIPPELGNLSSLAELCLDRNKLTGQIPSS
FGKLKNVTLLNMFENNLTGEIPPEIGDMSALDTLSLHTNNLTGSIPSSLGNLKNLAILHL
YLNKLTGSIPEELGDMETMIDLEISENKLTGPVPGSFGKLTKLEWLFLRDNHLSGPIPPG
IANSSVLTVLQLDTNNFTGVLPETICRSGKLENLTLDDNLLSGPIPISLTNCKSLIRARF
KGNSFSGDISESFGEYPNLNFIDLSNNKFRGQISPKWEKSRKLVAFIATDNNITGPIPPE
IWNMTQLNQLDLSSNNISGELPETISKLTRVSKLQLNGNQLSGRIPSGIRSLANLEYLDL
SSNRFSFQIPATLDSLPRLYYMNLSRNDLDQNIPMGLTKLSQLQTLDLSHNNLDGEIPSQ
FTSLQNLEKLYLQHNNLSGPIPSSFSEMKSLTHVDVSHNNLEGPIPDNAAFKNARPDALE
GNRDLCGSNTTQGLKPCEITPSGKKKSNKDNNLLIYILVPIIGAIIILSVCAGIFVCFRK
RKPQIEEEADTESGETLSIFSFDGKVKYQEIIKATGEFDPKHLIGIGGYGKVYKVKLPAI
TMAVKKLNETTDEEISKPTVRNEFLNEIRALTEIRHRNVVKLFGFCSNRRNTFLVYEYME
RGSLRKVLGNDEEAKQLDWRRRINVVKGVAHALSYMHHDRSPPIVHRDISSGNILIDDDY
EAKISDFGTAKLLKVDSSNWSAVAGTYGYVAPELAYAMKVTEKCDVFSFGVLTLEVIKGE
HPGDLVSAISSTPLDRTMSLKGISDRRLPEPTPEIKDEILEIMKVALLCLHSDPNSRPTM
LSISTAFA
>C_hispanica_Crahi0078s0007
MTCKYKPLGVDLQFLLIIITILSCSLTTSATVSEANALLKWKSTFTNQTNSSKLSSWVNP
NTSFCSSWYGVSCLRNSIIRLNLTNTGIEGTFQDFPFSALPNLTYVDLSMNRFSGTIPPQ
FGDFSKLIYFDLSINQLVGEIPPELGKLSNLETLHLVENKLNGSIPSEIGRLTKLHEIAL
YDNLLTGPIPSSFGNLTNLANLYLFINFLSGPIPPEIGNLSNLAELCLDRNQLTGQIPSS
FGKLKNVTLLNMFENNFTGEIPPEIGDMSALDTLSLHTNNLTGPIPSTLGNLKSLAILHL
YLNNLTGSIPEELGDMETMIDLELSENKLTGLVPDSFGKLSNLEWLFLRDNQLSGPIPPG
IANSSVLTVLQLDTNNFTGVLPDTICRSGKLENLTLDENLLSGPIPKSLTNCKSLIRARF
KGNSFSGDISEAFGEYPNLNFIDLSNNRFHGKISPKWEKSRKLVAFIATDNNITGPIPPE
IWNMTQLNQLDLSSNNITGELPESISKLNRVSRLQLNGNQLSGKIPSGIRSLANLEYLDL
SSNKFSFEIPATLDSLPRLYYMNLSRNDLNQNIPMGLTKLSQLQILDLSHNHLDGEIPSQ
FSSLQNLERLDLSHNNLSGSIPSSFRDMKSLTHVDISHNNLEGPIPENAAFQNASSDSLE
GNKDLCSSNTTQGLKPCAITSSGKKKSNKDKNLIIYILVPIIGAIIILSVCAGIFICFRK
RKPQAEEEVADTESGETLSIFSFDGKVKYQEIIKATGEFDPKYLIGTGGYGKVYKANLPA
ITMAVKKLNETTDEEISKPTVRNEFLNEIRALTEIRHRNVVKLFGFCSNRRNTFLVYEYM
ERGSLRKVLANDEEAKELDWRRRINVVKGVAHALSYMHHDRSPPIVHRDISSGNILLDHD
YEAKISDFGTAKFLKVDSSNWTAVAGTYGYVAPELAYAMKVTEKCDVYSFGVLTLEVIKG
EHPGDLVSTLSSNHPHRTMSLKGISDRRLPEPTPEIKDEILEIMKVALLCLHSDPNSRPT
MLSISTAFA
>T_arvense_Thlar0191s0013
MTCKDRPQVLLIIFTILSCSLTASATVSEANALLKWKSTFTNQTRSSKLSSWVNPNSFCT
TWYGVSCVRDSVVRLNLTNTGIEGTFQDFPFSSLPNLTYVDLSMNRFSGTIPLQFGQFPK
LIYFDLSINQLVGEIPRELGNLSNLETLHLVENKLNGSIPSEIGLLTKVQEIALYDNLLT
GPIPSSFGNLTKLANLYLFINTLSGPIPPEIGNLPNLKELCLDRNHLTGQIPASFGNLKN
VTLLNMFENRLTGEIPLEIGNMTNLDTLSLHTNNLTGSIPSTLGNLKSLAILHLYANKLN
GSIPKELGDMESMIDLEISENKLTGPVPNSFGKLSKLEWLFLRDNQLSGPIPPGIANSSA
LTVLQLDTNNFTGVLPDTICSGGKLENLTLDDNHLEGTIPKSLRDCKTLIRARFKGNSFS
GDISEAFGEYPNLNFIDLSNNKFHGEISPRWEKSRKLVAFIATNNNITGPIPPEIWNMTQ
VSQLDLSSNRISGELPESISRLNRLSKLQLNANRLSGRIPSGIRLLATLEYLDLSSNSFS
FEIPATLDSLPRLYYMNLSRNELDQNIPMALTKLSQLQTLDLSHNQLDGEIPSQFSSLQN
LETLDLSHNNLSGPIPESFRDLLALTHIDISHNNLSGPIPDTTAFRNAARDSLEGNRGLC
GNTTQGLNPCPMSSSGKKKSNKDRNLIIYILVPIAGAIIILSVCAGIFICFRKRKPQIEE
NSDSESAETLSIFSFDGKVRYQEIIKATGEFDSKHLIGTGGCGKVYKAKLSTVTMAVKKL
NETTDEEISKPAVKQDFLNEIRALTEIRHRNVVKLFGFCSHRRNTFLVYEYMERGSLRKV
LSNNEEAQILDWSRRIKVVKGVAHALSYMHHDRSPPIVHRDITSGNILLDGDYEAKISDF
GTAKLLKPDSSNWSAVAGTYGYVAPELAYAMKVTEKCDVYSFGVLTLEVIKGEHPGDLVS
TLTSSPPDKSLSVKGISDRRLPEPTPEIKDEILELVKVALLCLHSDPNSRPTMLSISTAF
A
>A_alpina_KFK32111
MACKDKPRGDLHFLLIIATVLSCFLVASGTVSEANALLKWKSTFTNQTSTSKLSSWVNPN
TSSFCTSWYGVSCLRGSIIRLNLTNTGIEGTFQDFPFSSLPNLTYVDLSMNRFSGTIPPQ
FGQFSKLNYFDLSINQLVGEIPPELGNLSNLETLHLVENKLNGSIPSEIGLLAKVQEIAL
YDNLLTGPIPSSFGNLTKLVNLYLHINSLSDSIPPEIGNLANLAELCLDRNNLTGQIPST
FGKLKNVTLLNMFHNKLSGEIPPEIGDMTALDTLSIHTNELIGPIPSTLGNLKSLAILHL
YLNKLTGSIPPELGGLELMIDLEISENKLTGSVPDSFGNLTNLEWLFLRDNQLSGSIPPG
IANSSHLTVLQLDTNNFTGSLPETICRGGKLENVTLDDNFLEGPIPKSLRDCKSLIRARF
KGNSFSGDISEAFGVYPNLNFIDLSDNKFHGTISGKWEQSQKLVAFIISNNNISGAIPSE
IWNMTQLSQLDLSSNSITGELPESISKLNRLSRLQLNGNQLSGKIPSEIRLLANLEYLDL
SSNRFGSKIPVTLDSLPRLYFMNMSRNELNQSLPMGLTKLAQLQILDLSYNKLDGEIPSQ
FSSLQNLERLDLSHNNLSGPIPASLREMLALTHVDVSHNNLEGSLPDNAAFKNAGPDALE
GNKDLCGNTTQGLKSCPNSSSSGKKSNKNKNLIIWILVPIIGAIIILSVCAVIFICFRKK
KTQIDETSDTESGETLSIFSFDGKVRYEEIIKATGEFDAKYLIGTGGQGKVYKAKLPAAI
MAVKKLNETTDEEISKPAVKQEFLNEIRALTEIRHRNVVKLFGFCSHRRNTFLVYEYMER
GSLRKVLSSDEEAKQIDWGKRINVVKGVAHALSYMHHDRSPPIVHRDISSGNILLDNDYE
AKISDFGTAKLLKPDSSNWSAVAGTYGYVAPELAYAMKVTEKCDVFSFGVLTLEIIKGEH
PGDLVSTLLSSPPDKTMSLKRISDQRLPEPTLEIKDQILEIVKVALMCLHSDPHSRPTML
SISTAFS
>E_syriacum_Eusyr0135s0078
MIEKRERMACKDKPRGYDLQFLLIIATFLTCSLTASATVSEANALLRWKSTFTNQTSSSK
LSSWVNPNNFCTRWYGVGCSDNSIIRLNLTNVGVEGTFQDFPFSSLPNLTYVDLSMNRFS
GTIPPQFGQFSKLIYFDLSINQLVGEIPRELGNLRNLETLHLVENKLNGSIPSEIGLLTK
LHEIALYDNLLTGPIPSSFGNLTNLANLYLFINSLSGQIPPEIGNLTNLAELCLDRNKLT
GRIPSTFGKLKNVTLLNMFENNLTGEIPPEIGNMTALDTLSLHNNNLTGSIPSTLGNLKS
LAILHLYLNKLTGSIPPELGNMESMIDLEISENRLTGPVPDSFGKLTQLEWLFLRDNQLS
GPLPPGIANSSELTVLQLDTNRFTGFLPETICQSGKLENITLDDNLLEGPIPKGLRDCKS
LIRARFKGNNFSGDISEAFGVYPNLNFIDLSNNRFHGQISGRWEQSRKLVAFLISHNNIT
GAIPHEIWNMTQLSQLDLSSNRITGELPETIGNLKRLSKLQLNGNQLSGRIPSGIRLLAN
LEYLDLSSNRFSLGIPATLDSLSRLYYMNLSRNVLDERIPMGLTKLAQLQVLDLSHNELD
GEIPSQFSSLQNLERLDLSHNNLSGVIPASFTEMRALVFIDVSHNNLEGPIPDNGAFRNA
PPDALEGNIDLCGGSTSQGLKPCPITSSGKKKSNKDRNLVIWIVVPIVAAIIILSVCAGI
FICFRKRKPQIEEEKSDTESGETLSIFSFDGKVRYQEIIKATGEFDQKFLIGTGGHGKVY
KAKLPMATMAVKKLNETMDEEISKPTVKQEFLNEIRALTEIRHRNVVKLFGFCSHRRHTF
LVYEYMEKGSLRKVLSSDEEAKQLDWPRRINVVKGVAHALSYMHHDRTPPIVHRDISSGN
ILLDKDFEPKISDFGTAKLLKADSSNWSAVAGTYGYVAPELAYAMKVTEKCDVYSFGVLT
LEVIKGEHPGELVSTLQSSPLDKTMTLKEISDHRLPEPTAGIKDEILEMVKVALMCLHSD
PHSRPTMLSISTAFT
>D_strictus_Distr0011s35800
MACKDKPRGDLQFLLIIATVLSCSLAASATVSEANALLRWKSTFTNQTSSSKLSSWVNPN
TFCNNWYGVSCSRNSIIRLNLTNTGIEGTFQDFPFSSLPNLTYVDLSMNRFSGTIPPQFG
NFSKLIYFDLSINQLVGEIPRELGNLRNLDTLHLVENKLNGSIPSEIGLLTEVQEIALYD
NLLTGPIPSSFGNLIKLKNLYLFINSLTGPIPPEIGNLTNLAELCLDRNKLTGQIPSTLG
KLKNVTLLNMFENHLSGEIPPEIGDMIALDTLSLHTNNLTGSIPSTLGNLKSLAILHLYL
NQLTGSIPPELGNMESMIDLEISENKLTGPVPDSFGNLTLLEWLFLRDNQLSGTIPPGIA
NSSELTVLQLDTNRFTGFLPDTICRGGKLENLTLDDNLLEGPLPKSLRDCKSLIRARFKG
NRFSGDISEAFGVYPNLNFIDLSNNTFTGQLSPRWEQSRKLVAFILSKNNITGTIPPEIW
NMTQLSQLDLSSNRITGELPETISNLNRLSRLQLNGNQLSGKIPSGIRLLATLEYLDLSS
NRFSFGIPARLDSLPRLYHMNLSRNDLDESIPMGLTKLSQLQVLDLSHNHLDGEIPSQFS
SLQNLETLDLSHNNLSGIIPMSFSKMQALVHVDVSHNKLEGSIPDNAAFRNAQPDALEEN
KDLCGTGAQGLKPCPITSSKKKSNKDRNLLIWILVPIVAAIIILSICAGIFICFRKRKPQ
IEENSDTEYGETLSIFSFDGKVRYQEIIKATGEFDAKYLIGTGGHGKVYKAKLPMATMAV
KKLNETMDEEISKPTVKNDFLNEIRALTEIRHRNVVKLFGFCSHRRHTFLVYEYMEKGSL
RKVLSSDEEAKQLDWPRRINVVKGVAHALSYMHHDRSPPIVHRDISSGNILLDKDYEAKI
SDFGTAKLLKPDSSNWSAVAGTYGYVAPELAYAMKVTEKCDVYSFGVLTLEVIKGEHPGD
LVSTLSTSIPTKMSLKEISDNRLPEPTAGIKDEILEIVKVALMCLHSDPQSRPTMLSIST
AFS
>I_amara_Ibeam3192s0007
MASKEKPRSNQILLIISTILSCVLAASATVEEANALLKWKSTFTNQTSSSKLSSWVNPNT
SSFCNTWYGVQCSRGSIIRLNLTNTGIEGTFKDFPFTSLPNLTYVDLSMNRFSGTIPPQF
GQFSKLIYFDLSINQLVGEIPPELGNLSNLETLHLVENKLTGSIPSEIGRLTKVQEIALY
DNLLTGPIPSSFGNLTKLANLYLFINSLTGPLPPELGNLTSLAELCLDRNNITGQIPSTF
GKLKNVTLLNMFENKLSGEIPPEIGDMTALDTLSLHTNKLTGSIPSTLGNIKSLAILHLY
LNQLTGSIPPELGDMETMIDLEISENQLTGSVPNSFGKLTNLEWLFLRDNQLSGSIPPGV
ANSSVLTVLQLDTNNFTGFLPDTICRGGKLENLTLDDNLLEGPIPKSLRDCKSLIRARFK
GNSFSGNISEAFGVYPTLNFIDLSYNNFYGEISPKWEQSRNLVAFIASDNNITGSIPSEI
GNMTQLSQLDLSSNSITGELPESISNLTRLSKLELNGNQLSGKIPSGIRLLANLEYLDLS
SNKFSFSIPATLDSLTRLYHLNLSRNEFDESIPSGLTKLAQLQELDLSYNLLDGEIPSQF
SSLLNLETLDLSHNNLSGPIPASFREMRALSKVDLSHNNLEGPIPDNAAFQNAGPDALES
NRDLCGNNATQGLKPCPATSSRSKKSNKDKNLIIWIVVPIVAAIIILSVCAGIFICFRKR
KPPIVENSDSESGETFSIFSFDGKVRYQEIIKATGEFDAKYLIGTGGYGKVYKAKLSAGT
MAVKKLNENIDEEISKPTVKHEFLNEIRALTEIRHRNVVKLFGFCSHSRNTFLVYEYMER
GSLRKVLSSDREAKELDWMKRINVVKGVAHALSYMHHDRSPPIVHRDISSGNILLDDDYE
AKISDFGTAKLLKADSSNWSAVAGTYGYVAPELAYTMKVTEKCDVYSFGVLTLEVIKGEH
PGDIVSTLSSSQLSFTGISDKRLPEPTPEIKDEILKIVKVALMCLHSDPQFRPTMLSISS
AFS
>I_amara_Ibeam3394s0003
MASKEKPRSNQILLIISTILSCVLAASATVEEANALLKWKSTFTNQTSSSKLSSWVNPNT
SSFCNSWYGIQCSRGSIIRLNLTNTGIEGTFKDFPFTSLPNLTYVDLSMNRFSGTIPPQF
GQFSKLIYFDLSINQLVGEIPPELGNLSNLETLHLVENKLTGSIPSEIGRLTKVQEIALY
DNLLTGPIPSSFGNLTKLVNLYLFINSLTGPLPPELGNLTSLAELCLDRNNITGQIPSTF
GKLKNVTLLNMFENKLSGEIPPEIGNMTALDTLSLHTNKLTGSIPSTLGNIKSLAILHLY
LNQLTGFIPPELGDMETMIDLEISENQLTGSVPNSFGKLTNLEWLFLRDNQLSGSIPPGV
ANSSVLTVLQLDTNNFTGFLPDTICRGGKLENLTLDDNLLEGPIPKSLRDCKSLIRARFK
GNSFSGNISEAFGVYPTLNFIDLSNNNFYGEISPKWEQSRNLVAFIASENNITGTIPTEI
GNMTQLSQLDLSSNRITGELPESISNLTRLSKLELNGNQLSGKIPSGIRLLANLEYLDLS
SNKFGFSIPATLDSLTRLYYMNLSRNEFDESIPMGLTKLAQLQELDLSYNLLDGEIPSQF
SSLLNLETLDLSHNNLSGPIPESFREMRALSKIDVSHNNLEGPIPDNAAFQNAGPDALES
NRDLCGNNATQGLKPCPATSSTRKKSNKDRNLIIWIVVPIVAAIIILSVCAGIFICFRKR
KPPIVENSDSESGETFSIFSFDGKVRYQEIIKATGEFDAKYLIGTGGYGKVYKAKLSAGT
MAVKKLNENIDEEISKPTVKHEFLNEIRALTEIRHRNVVKLFGFCSHSRNTFLVYEYMER
GSLRKVLSSDREAKELDWMKRINVVKGVAHALSYMHHDRSPPIVHRDISSGNILLDDDYE
AKISDFGTAKLLKADSSNWSAVAGTYGYVAPELAYTMKVTEKCDVYSFGVLTLEVIKGEH
PGDIVSTLSSSQLSFTGISDKRLPEPTPEIKDEILKIVKVALMCLHSDPQFRPTMLSISS
AFS
>L_annua_Luann0069s0045
MACKDKSRGDNLQSLLIISIILSSSLAVSATVSEANALLKWKSTFTNQTSTSKLSSWDNQ
NTSSFCSSWYGVSCFRGSIIRLNLTNSGIEGTFNDFPFTSLPNLTYVDLSMNRFSGTIPP
QFGQISKLIYFDLSINQLVGEIPPELGNLRNLDTLHLVENKLNGSIPSEIGLLTNVKEIA
LYDNLLTGPIPSSFGNLTKLVNLYLFINSLSGSIPPEIGNLTNLAELCLDRNHLTGHIPS
TFGKLKNVTRLNMFENNLTGEIPLEIGDMTALDTLSLHTNNLTGLIPSTLGNLKSLTVLH
LYHNKLTGSVPPELGDMESMIDLEISENKLTGPVPNSLGKLSQLEWLFLRDNQLSGPIPP
GVANSSELTVLQLDTNRFTGFLPDNICRSGKLENLTLDDNLLEGPIPKSLRDCKSLIRAR
FKGNRFSGDISEFGVYPTLNFIDISNNNFHGTISAKWERSRKLVAFIVSNNNITGAIPTA
IWNMTQLSQLDLSSNNITGELPDSIGNLNRLSRLQLNGNQLSGKIPSGIRLLANLEYLDL
SSNRFGLDIPVTLDSLPRLYHMNLSRNKLDQNIPRGLTKLSQLQVLDLSYNQLDGEVPSD
FSSLQNLETLDLSHNNLSGEIPTSFSQMLSLTHIDVSHNNLEGPIPDNAAFRNADPDALQ
DNRDLCSSNTTQGLKPCPINSSGNKKSNKDRNLIIYILVPILGAIIILSVCAGIFICFRK
RKPQIEEHSDTESGETLSIFSFDGKVRYQEIIKATGEFDPKYLIGTGAQGKVYKAKLTGA
IMAVKKLNETYDEEISEPRVKHDFLNEIRALTEIRHRNVVKLFGFCSHRRNTFLVYEYME
KGSLRKVLSDDEESKQLDWRKRINVVKGVAHALSYMHHDRSPPIVHRDIKSGNILLDNDY
EAKISDFGTAKLLKADSSNWSAVAGTYGYVAPELAYAMKVTEKCDVYSFGVLTLEVIKGE
HPGDLVSTLSSSLPDKSSSLKGISDQRLPKPTLEMKDEILEIVKVALLCLHSDPQSRPTM
LSISTAFS
>L_sativum_Lesat0072s0065
MGRYDLPILLIISIVLSCCLSASATVEEANGLLKWKSTFTNQTRTSKLSSWVNPNTSSFC
RSWYGVQCSRNSIIRLNLTNTGIEGTFEDFPFSSLPNLTYVDLSMNRFSGTVSPNWGNFS
KLVYFDLSINQLVGQIPPELGKLRNLETLHLVENKLNGSIPSEIGQLTKLQEIALYDNLL
TGSIPSSFGNLTNLVNLYLFINTLSGSIPPELGNLPNLVSLCLDRNKLTGQIPSTFRNLK
NVTLLNLFENNLSGEIPPDIGNMTALDTLSIHTNNLTGPIPSTLGNIKTLAILHLYTNKL
NGTIPPELGDMESMIDLEISENKLTGPVPNSFGKLTQLQWLFLRDNKLSGPLPPGIDNSS
YLTVLQLDTNNFSGPLPNTLCRGSKLENITLDDNQLDGPIPKSLRDCKSLVRARFKGNNL
SGDFSEAFGVYPNLNFIDVSNNKFTGTISAKWKESQKLVAFILSHNSITGAIPHEIGEMT
QLVQLDLSYNRIRGELPESIGKLNRLSNLQLNGNQLSGKISSGIRLLSNLQFLDLSSNQF
GFEIPPTLDSLPRLYHMNLSRNKLDQTIPMGLSKLSQLQILDLSYNQLDGEIPSQFSSLQ
NLEKLDLSHNNLSGPIPASFRELQALTFVDVSDNNLSGPIPDNKAFQNAPQDALEGNIDL
CGTNATQGLKPCAITSSRKKSNKDTKLIVYILVPIIGAIIILSVCVGIFVCFRKRNTQSG
ENSDTESGETLSIFSFDGKVRYQEIIKATGEFDPKYVIGTGGQGKVYKAKLHSATMAVKK
LNETTDSELSKPTIKPDFLNEIRALTEIRHRNVVKLFGFCSHRNNTFLVYEYMEKGSLKK
ILSIDEEAKQLDWNKRVDVVKGVAHALSYMHHDRSPAIVHRDISSGNILLGENYEAKISD
FGTAKFLKPDSSNWSAVAGTYGYVAPELAYTMNVTEKCDVYSFGVLILEVIKGDHPGELI
STLPSSPPDNISSLQRISDHRLSEPTEEVLEIMKVAVLCLHSDPQSRPTMLSISTAFS
>L_sativum_Lesat0056s0246
MDRYDLQILLIISIVLSCSLTASATVEEANALLKWKSTFTNQTRTSKLSTWVNPNTSSFC
RSWYGVQCSRNSIIRLNLTNTGIEGTFEDFPFSSLPNLTYVDLSLNRFSGTVSPKWGNLS
KLVYFDLSINQLVGQMPPELGKLKNLETLHLVENKLNGSIPSEIGQLTKLQEIALYDNLL
TGSIPSSFGNLTNLLNLYLFINSLSGPIPPELGNLPNLVSLCLDRNKLTGQIPSTFGNLK
NVTLLNLFENNLSGEIPPEIGNMTALDTLSIHTNNLTGPIPSTLGNIKTLTILHLYHNKL
NGTIPSELGDMESMVDLEISENELTGPVPNSFGKLTQLQWLFLRDNKLSGQLPPGINNSS
DLTVLQLDTNNFSGPLPNTLCRGSKLENITLDENQLEGPIPKSLRDCKSLVRARLKGNKF
SGDISEAFGVYPNLNFIDASNNKFTGQISAKWKESSKLVAFILSHNNITGAIPPEIGNMT
QLVQLDLSYNHIGGELPDSIGKLDRLSNLKLNGNQLSGKIPSGIRLLSNLQFLDLSSNRF
GFEIPPTLDSLPRLYHMNLSRNELDQTIPMGLSKLSQLQILDLSNNHLEGEIPSQLSSLQ
NLERLDLSHNNLSGPIPASFRELQALTFVDVSDNNLSGPIPDNKAFQNAPKDALEGNIDL
CGANVTQGLKPCPITSSGKKSNKDRNLIIYILVPIIGAIIILSVCAGVFICFRKRNTQTG
ENSDSESGETLSIFSFDGKVRYQEIIKATGEFDPKYLIGTGGQGKVYKANLRLATMAVKK
LNETTGSEISKPTIKQDFLNEIRALTEIRHRNVVKLFGFCSHRNNTFLVYEYMEKGSLKR
VLSIDEEAKQLDWNKRADVVKGVAHALSYMHHDRSPAIVHRDISSGNILLGENYKAKISD
FGTAKFLKPDSSNWSAVAGTYGYVAPELAYTMNVTEKCDVYSFGVLILEVIKGDHPGELI
STLPSSPPNNISSLHRISDQRLPEPTEEVLEIMKVAVLCLHSDPQSRPTMLSISTAFS
>E_vesicaria_Eruve0289s0028___LIKE
MGFVEKNAYALHFIFIITIILGSSIAVSATISEANALLKWKSTFTNQTSSSKLSSWPNNT
NINKSFCTRWHGVSCDQQGSIIRLNLSDTSIEGTFQDFPFSSLPNLAYVDLSMNRFSGTI
PPQFGNLTKLIYFDLSLNQLTGEIPPELGKLRNLETLHLVTNQLTGSIPSEIGLLTSVRE
ISLFENILSGPIPSSIGNLSNLVNLYLYTNSLSGPLPSEIGNLANLVELCLDRNSMTGHI
PTSFRKLKKLTLLNLFENKLSGEIPPEIGDMTSLDTLALHTNNLTGSIPPSLGNLKNLTI
LHLYLNNLTGPIPPELGNIESMEDLELSQNKLTGSVPDSFGNFTKLQSLFLRENMLSGSI
PSGVANSSELMVLQLDTNKFTGFLPETICKGGKLQNLTLDDNHLEGPIPKSVRDCKSLMR
ARFTGNGFTGDISEAFGVYPHLDFIDLSHNKFHGQISGNWERSPKLLYLIMSNNNITGPI
PPQIWRMTQLGELDLSTNKLTGELPEAIGNLTALTRLKLNGNQLSGRIPERIRLLTKLEY
FDLSSNRFSSNIPQTLNSLPNLHYMNLSRNKLEELIPMGLTKLIQLSNLDLSHNHLTGEI
PPLSSLESLEMLDLSHNNLSGQILPSFTDMKALRYIDISYNNLEGPLPHIPAFGNATADE
LKGNRGLCSDNATKQRLKPCPITSAAIKKPKKKLVVWIFVVVPIVGALVILSVCAGAFTY
YYHLKKRKPRTEDKSDSENGESLSIIFGKVKYQEIIKSTRDFDPRYLIGTGGYGKVYKAK
LSLGTTVAVKKLHETVKHQELLNEVRALTEIRHRNVVKLLGFCSIRRHTFLIYEYMEKGS
LRKALSNDDQAQRLDWVKRIKIVKGVAYALSYMHHDRPTPIVHRDINTGNILLGDDYEAK
ISDFGTAKLLKKDSSNWSAVAGTYGYIAPELAYAMRVTEKCDVYSFGVLMLEVIKGKHPG
DLVSTLASSPGTTLSLRSISDERLCMPEAEIRDELFKMVKVAVLCLQANPQLRPTMMTIA
AQFY
>S_alba_Sialb0002s0253___LIKE
MGFVEKNAYDLHFIFIITIILGSSIAVSATISEANALLKWKSTFTNQTSSSKLSSWVNNT
NINTSFCTRWYGVSCDQQGSINRLNLTDTSIEGTFQYFPFSSLPNLAYVDLSMNRFSGTI
PPQFGNLTKLIYFDLSINQLTGEIPPELGKLQNLETLHLVENQLNGSIPSEIGLLTSVQE
IALYDNILSGPIPSSIGNLSNLVNLYLFINSLSDPLPSEIGNLANLVELCLDRNSMTGQI
PSSFRKLKNLTLLNLFGNKLSGEIPPEIGDMTSLDSLTLHTNNLTGSIPPSLGNLKNLTV
LHLYLNHLTGVIPPELGNIESMNDLELSQNKLTGSVPDSFGNFTKLQFLFLRENMLSGPI
PSGIANSLELIVLQLDTNNFTGFLPETICKGGKLENLTLDDNHLEGPIPKSVRDCKSLMR
ARFKGNGFTGDISEAFGVYPHLDFIDLSYNKFHGQISGNWEKSRKLLYLIMSNNNITGPI
PPETWRMTQLGELDLSTNNLTGELPEAIGNLTALTRLKLNGNQLSGRIPEGIRFLTKLEY
LDLSSNRLSSNIPQTLNSLPNLHYMNLSRNKLEERIPMGLTKLIQLSNLDLSHNQLNGEI
PPLSSLGSLDKLDLSNNKLSGQILPSFKDMKSLTYIDISNNNLEGPLPDIPAFGNATAKA
LKGNRGLCSNATKQRLRPCPITSAAIKKSKKKDDNLVVWILVPILGALVILSVCAGTFTY
YLKKRKPRTEDKSDSENGESLSIFSTGGKVKYQEIIKSTKDFDPRYLIGTGGYGKVYKAK
LSLGTTVAVKKLHETTDEEISKREFLNEVRALTEIRHRNVVKLFGFCSFRHHTFLIYEYM
EKGSLRKVLSTDDEAKRLDWVKRINIVKGVAYALSYMHHDRLTPIVHRDISSGNILLGND
FEAKISDFGTAKLLKTDSSNWSAVAGTYGYVAPELAYAMRVTEKCDVYSFGVLILEVIKG
KHPGDLVSTLSSSPGTTLSLRSISDERLRMPEAETRDELLKMVKVAVLCLQANPQFRPSM
MTIAAEFS
>B_rapa_BraraE01821___LIKE
MGFVEKNAYDLHFIFIITIILGSSIAVSATISEANALLKWKSTFTNQTSSSKLSSWVINT
NINTSFCTRWYGVSCDQLGSIIRLNLTDTSIEGTFQDFPFSSLPNLAYVDLSMNRFSGTI
PPQFGNLTKLIYFDLSINQLTGEIPPELGKLRNLETLHLVENQLNGSIPSEIGLLTSVRE
IALYDNILSGPIPSSIGNLSNLVNLYLFINSLSGPVPSEIGHLANLVELCLDRNSMTGHI
PSSLGKLKNLTLLNLFENKLSGEIPPEIGDMTSLDSLTLHTNNLTGSIPPSLGNLKNLTV
LHLYLNHLTGVIPPELGNIETMTDLELSQNKLTGSVPHSFGNFTKLQFLFLRENMLSGPI
PSGVANSSELIVLQLDTNKFTGFLPDTICNGGKLENLTLDDNHLEGPIPKSVRDCKSLMR
ARFTGNRFTGDVSEAFGVYPHLDFIDLSHNKFHGRISGNWDKSRKLLYLIMSNNNITGPI
PPEIWRMTQLGELDLSTNNLTGVLPEAIGNLTALTRLKLNGNQFSGRIPEGIRFLTKLEY
LDLSSNRFSSNIPQTLNSLPNLHYMNLSRNKLEERIPMGLTKLIQLSNLDLSHNKLNGEI
PPLSSLESLEKLDLSYNNLSGQILPSFKDMKALIYIDISNNNLEGPLPDIPAFGNATAKA
LKGNRGLCSNASKQRLKPCPVTSAAIKKSKKKDGNLVVWILVPILGALVVLSGTFTYYLK
KRKPRRTEDKSDSEKGESLSIFSSGGKVKYQEIIKSTKDFDPRYLIGTGGHGKVYKAKLS
LGTTVAVKKLHETTEITKQDFLNEVRALTEIRHRNVVKLLGYCSFRRHTFLIYEYMEKGS
LRKVLSSDDEAKRLDWVKRINIVKGVAYALSYMHHDRSSPIVHRDISSGNILLGNDYEPK
ISDFGTAKLLKTDSSNWSAVAGTYGYVAPELAYAMRVTEKSDVYSFGVLMLEVIKGKHPG
ELVSTLSSSPGTTLSLRSISDERLRMPEAEIRDELLKLVKVAVLCLQANPEFRPTMMTIA
AEFS
>C_hispanica_Crahi1460s0004___LIKE
MGFVEKNAYDLHFIFIITIILGSSIAVSATISEANALIKWKSTFTNQTSSSKLSSWVNTN
INSSFCARWYGVSCDQQGSIIRLNLTDTSIEGTFQEFPFSSLPNLAYVDLSMNRFSGTIP
PQFGNLTKLKYFDLSVNQLTGEIPPELGKLRNLETLHLVENKLNGSIPSEIGLLTSVREI
ALYDNYLSGTITSSIGNLSNLVNLYLFINSLSGPLPSEIGNLANLVELCLDRNSMTAQIP
SSFKKLKNLTLLNLFQNKLSGEIPPEIGDMTSLDSLALHTNNLTGSIPSSLGKLKKLTVL
HLYLNHLTGVIPHELGNIESMSDLELSQNKLTGSVPDSFGNFTKLQFLYLRENMLSGPIP
SGVANSLELIVLQLDTNKFTGFLPETICKGGKLQNLTLDDNHLEGPIPKSVRDCKSLMRA
RFRGNRFTGDISEAFGVYPHLDFIDLSHNKFHGQISGNWEKSRKLLYLIMSNNNITGTIP
PEIWRMTQLGELDLSINNLTGELPEAIGNLTALTRLKLNGNQLSGRIPEGIGFLTKLEFL
DLSSNRFSSNIPQTLNSLPNLHHMNMSRNKLEESIPMGVTKLTQLSNLDLSHNKLNGEIP
PLSSLESLEKLDLSDNKLSGQILPSFEDMKALRYIDISNNNLEGPLPAIPAFQNATAKAL
KGNRALCSNASKQGLKPCPITSAAIKKSKKKDDNLVVWILVPILGALVILSVCAGTFTYY
LKKRKPRTEDKSDSENGESLSIFSSGGKVKYQEIIKSTKDFDPRYLIGAGGYGKVYKAKL
SLGTTVAVKKLHETTDEETSNPTAAKQDFLNEVRALTEIRHRNVVKLFGFCSFRRHTFLI
YEYMEKGSLRKVLSNDDEAKRLDWVKRINIVKGVAYALSYMHHDRSSPIVHRDINSGNIL
LGNDYEAKISDFGTAKLLKTDSSNWSAVAGTYGYVAPELAYAMRVTEKSDVYSFGVLMLE
VIKGKHPGDLVSSLSSSPGTTRSLRSIADERLRMPEAETRDELLKMVSVAVLCLQANPQF
RPTMMTIAAEFS
>D_strictus_Distr0009s35100___LIKE
MGCAEKNPSHLHFLLIISIILSCYCIAASATISEANALSKWKSTFTNQTSSSKLSSWVNN
TSFCTRWYGVSCNSRGSIIRLNLTDTDIEGTFQDFPFSSLPNLAYVDLSMNRFSGTIPPQ
FGHLSKLIYFDLSINQLTGEIPPELGSLRNLETRHLVQNKLNGSIPSEIGLLTSVREISL
YNNSLSGPIPSSIGNLTNLVNLYLFLNSLSGPIPPEIGNLTNLSELCLDRNNLTGQIPFT
FGKLRNLTLLNMFENQLSGEIPPVIGEMSSLDTLSLHTNKLTGSIPSSLGNLKSLTILHL
YLNNLTGFIPKELGNMESITDLEISQNKLTGSVPDSFGNFTKLQYLFLRENQLSGPIPPG
VANSSELIVLQLDANNFTGFLPETICKGSKLENLTLDDNRLEGTLPRSVRDCKSLIRARF
KGNRFIGDISEAFGVYPHLDHIDLSHNRFHGEISGNWEKSRKLSALIMSNNYITGAIPSE
FWSMTQLGQLDLSTNNLTGELPEAIGNLTGLAKLQLNGNQLSGKVPAGIRFLTGLECLDL
SSNRFISKIPETFNSFVKLYYMNLSRNKFEERIPMGLTKLTQLSSLDLSYNQLNGTIPSQ
LSSLQSLDMLDLSHNNLTGLIPTTFEDMKALRSINISNNNLEGPLPDNPAFRNATADALE
GNKGLCGNITKQRLKPCPTISIGLKKSQKDDHLVLWILLPILGALLILSACAGTFTYCLG
KRKPQVEGNSDSETGESLSIFSYDGKVKYQEIIKATKEFDPIYLIGTGGYGKVYKAKLPS
EIVAVKKLHETMDGEISKPEIKKEFLNEVRALTEIRHRNVVKLFGFCSYRRHTFLVYEYM
EKGSLRKVLGNDGEAKRLVWGKRINVLKGVAYALSYMHHDRSTPIVHRDISSGNILLDND
YNAKISDFGTAKLLKADSSNWSAVAGTYGYVAPELAYAMKVTEKCDVYSFGVLVLEVIKG
QHPGDLVSTVSSSPGKTLSLKDISDDRLPEPEPEIKEELLKIVKVALLCLQADPLSRPTM
LSISTAAFS
>E_syriacum_Eusyr0119s0127___LIKE
MGCEENNPPLSHFLFIISTILSCCIAASATNSEANALLKWKSTFTNQTSSSKLSSWVNNT
SFCTTWYGVSCDLRGSIIRLNLTDTAIQGTFQDFPFSNLPNLAYVDLSMNRFSGTIPPQF
GHLSKLIYFDLSINNLTGEIPPELGNLRNLETLHLVENKLTGSIPSEIGLLTSVREIALY
NNSLSGPIPSSIGNLPNLVNLYLFINALSGPLPPEIGNLTNLAELCLDRNNLTGQIPFTF
GKLKKLTLFNMFENQLSGEIPPTIGDMASLDTLALHTNNLTGSIPSSLGNLKSLTILHLY
LNNLSGFIPRELGNMESIIDLEISENKLTGSVPDSFGNLTKLESLFLRKNQLSGPIPPGV
ASSLELTVLELDNNHFTGFLPETFCKDGKLQNITLDDNRLQGPIPKSLRDCKSLVRARFR
GNRFVGDIFEAFGVYPHLDFIDISHNKFHGEISGNWEKSRKLGALIMSNNSITGAIPSNI
WDMTQLVELDLSTNNLTGELPEAIGNLTSLSRLRLNGNQLSGRVPAGIGFLTKLEELDLS
SNKFISKIPQNFDSFVKLHYMNLSRNKLEERIPMGLTKLTQLSQLDLSYNQLNGEIPSQL
SSLQSLVMLNLSHNNLSGLIPTSFEDMALTSIDISNNNLEGPLPDTPAFRNATAKALEGN
KGLCSNITKQRLKPCPYTSIGFKKSQKNDLLVVWILLPILGALVILSVCAGTFTYYLRKR
KPQVGDNSDSEAGQGLSIFSYEGKVKYQEIIKATKEFDPRYLIGTGGYGKVYKAKLLLGA
IVAVKKLHETIDEEISKPEVKKEFLNEVRALTEIRHRNVVKLFGFCSHRRHTFLVYEYMQ
KGSLRKVLGNDEEAKRLVWAKRINIIKGVAYALSYMHHDRSTPIVHRDISSGNILLDNDY
HAKISDFGTAKLLKADSSNWSALAGTYGYVAPELAYAMKVTEKCDVYSFGVLVLEVIKGQ
HPGDLVSTLSSSPGKNLSLKDISDDRLPEPGLEIKEELLKIVKVALLCLQANPQSRPTML
SISTSTFS
>A_alpina_KFK24158___LIKE
MGCAHKNPFDLHFLLIISTILSCFVAASATISEVNALLKWKSTFTNQTSSSKLSSWVNNT
SFCTRWYGVSCNSRGSIMRLNLTDTAIEGTFRDFPFSSLPNLAYVDLSMNRFSGTIPSQF
GQLSKLIYFDLSINQLTGEIPPELSNLQNLETLHLSENKLNGSIPSEIGLLTSVQEITLY
NNSLSGPIPSSIGNLTNLVTLYLYINSLSGPLPSEIGNLTNLADLCLDRNNLTGQIPSTF
TKLTKLTYLNMFENQLSGEIPPEIGDLTSLDTLSLHTNKLTGSIPSSLGKLKNLTILHLY
LNHLTGLIPPELGNMESMTDLEINQNKLTGSVPDSFGNLTKLQWLFLRDNQLLGPIPPGV
ANSSELLVLQLDTNNFTGFLPETICKGGKLENITLDDNHLEGPIPKSLGDCKSLIRARFT
GNRFTGDLSEAFGVYPHLDFIDLSHNKFHGEISSNWGKSRRLVTLIMSNNNITGAIPPKI
WNMTQLGELDLSTNNLNGELPEAVGYLTGLTKLILNGNQLSGRIPAGIRLLTKLEYLDLS
SNRFSSRIPQTLDSFSKLHYMNLSRNKLDERIPMGLTKLTQLSHLDLSHNQLNGEIPSQL
SSLQSLDVLDLSHNNLSGLIPPSFEDMKGLSYIDISNNNLEGPLPNTSAFRNATADALAG
NRDLCSNTTKQKLKPCPLTPPGIKKPKKNNNVVVWILVPIIGAIFILYVCAGIFTYYLRR
RKTQTGDNNQDSETGESLSIFSYNAKVKYKEIIKSTKDFNPNYLIGIGGYSKVYKAKLPG
LIVAVKKLHETTKNPEFLNEVRALTEIRHRNVVKLFGFCSYPSHTFLVYEYMEKGSLRKV
LANDEEAKLLEWSKRINIMKGVAYALSYMHHDRSTPIVHRDITSGNILLNNDYEAKISDF
GTAKLLKTDSSNWSAVAGTYGYVAPELAYAMNVTEKCDVYSYGVLMLEVVKGKHPGDLVT
NLLCSSSPGESVLLTSICDERLVEPEAEMREKVLKMVKVALLCLQADPKLRPTMLSLSTT
FS
>C_rubella_Carub0001s3346___LIKE
MGYAEKNPYHLCFLLIISILLICFISASATFSEANALLKWKSTFTNQTSSSKLASWVNNT
SFCTRWYGVSCNSQGSLIRLNLTDTAIEGTFQEFPFSSLPNLAYIDLSMNRFSGIIPPQF
GSLSKLIYFDLSINQLNGEIPPELGNLSNLETLHLVENKLNGSIPSEIGHLTSVQEIALY
GNFLSGPIPTSIGNLTNLVNLYLFSNSLSGPLPSDIGNLTNLVELCLDRNNLTGQIPSTF
GELKKLTLLNLFGNQLSGKIPPEIGDMASLDSLSLHTNNLTDSIPSSLGNLKNLTLLHLY
QNQLTGVIPPELGNMDSMIDLEISKNKLTGSIPDSFGNFTKLQLLFLRENKLSGPIPPGV
ANSSELTVLELDTNNFTGILPDTFCKGGKLQNLTLDDNHLEGPIPKSLRGCKSLIRVRFK
GNGFIGDMSETFGIYPNLNFIDLSHNNFHGEISSNWEKSPNLVALIMSNNNLTGAFPPKI
WNMIQLGELDLSTNNLTGEIPEAIGNLTNLSRLRLNGNQLSGRVPAGISFLTNLESLDLS
SNRLSSQIPQSFDSFNKLHEMNLSRNKFDGRIPRLTKLTQLTHLDLSHNQLDGEIPSQLS
SLLSLDILDLSHNNLSGPIPTTFEGMRALTYINISNNNLEGPLPNTPSFRNATADALEGN
KGLCSNAPKQRLKPCPISSNRFKKSKKNENLVVWLLVPILGALVILSTCAGIFTYYLRKQ
KQHNKENSDSETGEKFSICSYDGKVKYQEIIKSTNEFDPKYLIGNGGYGKVYKAKLPRAT
IAVKKLHDTTDEEISNPTVKQEFQNEVRALTKISHRNVVKLYGFSSYRHNTFLVYEYMEK
GSLSEILANNEEAKRLNWTKRINIVKGVAYALSYMHHDRPTPIVHRDITSSNILLNNDYE
AKISNFGIAKFLKPDSSNWSTVAGTYGYVAPELAYTMKVTEKCDVYSFGVLILEVIKGKH
PGDLVSALSSSSPGKATSLRSISDERLIEPEVEVREKILKMVKMALLCLQTDPLSRPTML
EISTAFS
>C_rubella_Carub0001s3337___LIKE
MGLAEKNPNNLCFLLIISILLSCSILVSATISEANALLKWKSTFTNQTSSSKLASWVTNT
SFCTRWYGVSCNTQGSLVRLNLTDTAIEGTFQEFPFSSLPNLAYIDLSMNRFYGTIPPQF
GSLSKLIYFDLSINQLTGEIPPELGNLRNLETLHLVENKLNGSIPSEIGHLTSVQEIALY
SNFLSGPLPTSIGNLTNLVYLYLFNNSLYGPLPSVIGNLTNLVELCLDRNNLTGQIPSTF
GKLQKLTLLNLFENQLSGKIPPEIGDMASLYSLSLHTNNLTDSIPSSLGNLKNLTLLHLY
QNQLTGVIPPELGNMESMIDLEISNNKLTGSIPDSFGNFTKLQILFLRENKLSGPIPLGV
ANSSELTVLQLDGNNFTGFLPETICKGGKLQNLTLDYNHLEGPIPKSLKDCKSLTRLRFV
GNRFTDDISEAFGIYPLLNFIDLSHNNFHGEISGNWAKSPNLVAFIMSNNNLTGAIPTEI
WNMIQLGELDLSINNLTSEIPEAIGHLTNLSRLRLNGNQFSGRVPESLSFLTNLESLDLS
SNRFNSQIPQNFDSFSKLFDMDLSRNQFDGRIPRLTKLTQLTHLDLSHNQLDGEIPSQLS
SFEKLVKLDLSHNNLSGLVPTSFEGMKELIYIDISNNNLDGPLPDNPAFRNATADALEGN
RGLCSNVPKQKLKPCPITSNGFKKPKEKGNVVVWILVPILGALLILSICAGTFAYYLRKR
KQINGNNNLDAETGENLSIFSYDGKVKYQEIINSTKEFDPKYLIGTGGYGKVYKANLPGA
TVAVKKLHQTMNEEISKPVVKQEFLNEVRALTEIRHRNVVKLFGFCSHRRHTFLIYEYME
KGSLNKLLADDKEAKRLNWTKRINIVKGVAYALSYMHHDRSTPIVHRDISSGNILLDNDY
KAKISDFGTAKLLKMDSSNWSAVAGTYGYVAPELAYAMKVTEKCDVYSFGVLTLEVIKGK
HPGDLVSALSSSSPGETPSLRSISDERLGEPEAKIREKLVKMVEMALSCLQADPMSRPTM
LSISTAFT
>R_islandica_Roisl0210s2112___LIKE
MIFTMKNPYNLCFLLIIFTVLSCSIVASATIPEANGLLKWKSTFTNQTSSSKLSSWVNNT
NFCTRWYGVSCNLEGSIIRLNLTDTAIEGTFRDFPFSSLPNLAYIDLSMNRFSGTISPQF
GSLSKLIYFDLSINQLTGEIPPELGNLRNLETLHLVENKLNGPIPFEIGLLTSLQELALY
TNSLSGPIPSSIGNLTNLVNLYLFSNSLSGPVPSEIGNLTNLVGLCLDRNNLTGQIPPTF
RKLKKLSLLNMFENKLTGEIPPEIGEMASLDSLSLHTNSLTGSIPSSLGNLKNLTILHLY
QNQLSGVIPPELGNMESMIDLELSENDLTGSVPDSFGNLSKLVWLYLRDNKLSGPIPPGV
ANSSNLIVLQLDTNNFTGSLPETICKGGKLQNLTLSDNHLEGPIPKSLRDCKSLIRAVFD
GNGFIGDISEAFGVYPNLTYIDLSDNNFHGRISGNWEKSRKLGYLIMPTNNLTGVIPPEI
WNMKQLGELDLSTNNLTGELPEAIGNLTGLSRLRLNGNQLSGRVPARLSFLTNLESLDLS
SNRFSSKIPETFDSFYKLHDLNLSRNMFEGRIPGLSKLTQLSHLDLSHNQLDGEIPSQLS
SLQSLEKLDLSHNNLSGLIPISFEDMKALTYIDISENNLEGPLPDIPAFRNATADALKGN
RGLCSNAPTQRLKPCPITSKSSIGFKKPKKNDNIVVWILVPILGALVILSTCAGTFAYYL
RKRKPQIGNSTDSENGENLSIFSYDGKVKYQEIIKSTKEFDPKYLIGIGGYGKVYKAKLP
SGETIAVKKLHDTTDEEISKPMVKQEFLNEVKALTEIRHRNVVKLFGFCSYRRHTFLIYE
YMEKGSLNKVLANDDEAKQLNWNKRINIVKGVAYALSYMHHDRSTPIVHRDISSGNILLD
NDYEAKISDFGTAKLLKTDASNWSAVAGTYGYVAPELAYKMKVTEKCDVYSFGVLILEVV
KGKHPGDLVSTLSWSPGKTLSLRSISDERLPEPEPEIREKLLKMVKVASLCLQADPQSRP
TMMSVSSAFS
>L_sativum_Lesat0062s0030___LIKE
MGFAEKIPYDLPVFLIISLILSCSLVVSETVSEANALLKWKSTFTNQTSSSKLSSWVNNT
SFCTGWYGISCNSRGRIIRLNLTDSAIEGTLQDFPFSSLTKLAYMDLSMNRFSGNIPPQF
GNLSKLIYFDLSANNLTGEIPPELCHLRNLKTLHLIENKLSGPIPYEIGHLTSLQEIALY
NNSLSGPIPSSIGNLTNLVNLYLYINSLSGPIPPQIGNLVNLVGLCLDTNNLTGQIPPTF
RKLKKLTVLNMFQNQLSGKIPPEVGDMASLDILSLHTNKLTGSIPSSLGNIKSLTILHLY
QNKLIGAIPPEIGNIESMIDLEISENKLTGSIPNSFGNFTKLEYLSLRDNQLSGQIPPEV
ANSLELTVLELDANNFTGFLPETICKGRKLQNITFDDNHLGGPIPKSLRDCKSLIRARFS
GNRFIGNISEAFGVYPSLDLIDLSHNKFHGEISGNWAKSRKLHFFIMSNNNITGAISPEI
WNMKLLGELDLSTNNLNGELPEAIGNLTGLLRLRMNGNQLSGRIPAAFSKLTSLEYLDLS
SNRFSSQIPETFDSLSKLHDMNLSRNKFDNRIPRLSKLTALTSLDFSHNQLGGEIPSQLS
SLQSLEKLDLSHNNLSGLIPTSFEDMKGLTYIDISYNKLDGPLPNSPAFQNATADALKGN
QGLCSNTPTQRLKRCPITSGWFRQAKKKENIAGSILVPILGALVILSISAGTITYYLRRR
TQHNGNNSDSESGENLSIFSYDGKVRYQEIIKSTKEFDPSYLIGTGGYGKVYKANLPGTI
VAVKKLHESIDGEISKPVVKQEFLNEVRALTQIRHRNIVKLFGFCSYRRHTFLIYEYMEK
GSLNKVLADDQKAKRLNWIKRINIVKGVAYALSYMHHDQLTPIVHRDISSGNILLDNDYE
AKVSDFGTAKLLKMDSSNWSAVAGTYGYIAPELAYKMKVTEKCDVYSFGVLILEVIKGKH
PGDLVSSLSSSPGNSVSLRSISDERLPEPEEEIREKLLKMMKIALLCLQANPQSRPTMIS
ISTSFD
>I_tinctoria_Isati1263s0010___LIKE
MGFAEKNPYDLHFLFIISIILSCSLAVSATFSEANALLKWKSTFTNQTSSSKLSSWVANT
SFCTKWYGVSCDLRGSIIRLNISDTAIEGTFQDFPFSSLPNLAYIDLYMNRFSGTIPPHF
RNLSKLIYLDLSMNQLTGQIPPELGKLQNLETLHLMRNKLSGSIPSEIGFLTSVREIALF
NNFLSGPIPSSIGNLTNLVSLYLYMNSLSGPLPSEIGNLSNLTKLYLDTNKITGQIPFTF
GELKKVTLLYLFDNQLSGEIPPEIGYMTSLYSLSLGRNNLTGSIPSTLGNLKNLTIFYIY
LNQLTGVIPSVLGNMESIKELDLSQNKLTGSVPHSFSNFAKMQFLSLRDNQLSGPIPLGV
ANSSELTSLILDTNNFTGFLPETICKGGKLENLTLDDNHLKGPIPKSLRDCKSLVRARFK
GNGFIGDISEAFGVYPNLDFIDLSHNKFHGVISGKWEKSRKLGALIMSNNNITGHIPPEI
WNMTKLNQLDLSTNNLTGELLDAVGNLKSLSKLKLNGNQLYGRIPEGIGLLPNLESLDLS
SNRFSSKIPQTVNSLSKLYYMNLSRNKLEERIPMEITKLTQLSNLDLSHNQLNGEIPSLS
SLESLDKLDLSDNNLSGEILTSFKDVKALSYIDISNNNLEGPVPDIPAFRNATADALKGN
RGLCSEKTTQRLKPCPITSGGIKKPKKNLIVWILVPIIGALVILSICAVAFTYYLKKRKQ
QTANNSGSEIGGSLSIFSYDGKVKYKEIIKSTEEFDPRYLIGTGGYGKVYKANLSSGAIV
AVKKLNETTDEETSNPTVKKEFLNEVKALTEIRHRNIVKLLGFCSSRRHTFLIYEYMENG
SLRKVLANEDEAKRLNWVKRIKIMKGVAYALSYMHHDISPPIVHRDISSGNILLDDDYEA
KISDFGTAKLLKKDSTNWSAVAGTYGYVAPELAYTMKVTEKCDVYSFGVLMLEVMMGKHP
GDLVLRLSSSPRETPSLESISDERLKKPEAEIREKLLKMVNVAVLCLQANPQLRPTMMSI
STEFS
>I_tinctoria_Isati0631s0015___LIKE
MGFAEKNPDDFHFLFIISIILSCSVVVSATISEASALLKWKSTFTNQTSSSKLSSWVANT
TFCTKWYGVSCDPRGSIIRLNLSDTAIEGTFQDFPFSSLPNLAYLDLYMNRFSGTIPPHF
RNLSKLIYLDLSMNQLTGQIPPELGKLQNLETLHLMRNKLNGSIPSEIGFLTSVREIALF
NNFLSGPIPSSIGNLTNLVSLYLYMNSLSGPLPSEIGNLSNLTKLYLDTNKITGQIPFTF
GELKKVTLLYLFDNQLSGEIPPEIGYMTSLYSLSLGRNNLTGSIPSTLGNLKNLTILYIY
LNQLTGVIPSVLGNMESIKELDLSQNKLTGSVPHSFSNFAKMQFLSLRDNQLSGPIPLGV
ANSSELTSLILDTNNFTGFLPETICKGGKLENLTLDDNHLKGPIPKSLRDCKSLVRARFK
GNGFIGDISEAFGVYPNLDFIDLSHNKFHGVISGKWEKSRKLGALIMSNNNITGHIPPEI
WNMTKLNQLDLSTNNLTGELLDAVGNLKSLSKLKLNGNQLYGRIPEGIGLLPNLESLDLS
SNRFSSKIPQTVNSLSKLYYMNLSRNKLEERIPLGITKLTQLSNLDLSHNQLNGEIPSLS
SLESLDKLDLSDNNLSGEILTSFKDVKALSYIDISNNNLEGPVPDIPAFRNATADALKGN
RGLCSEKTTQRLKPCPITSGGIKKPKKNLIVWILVPIIGALVILSICAVAFTYYLKKRKQ
QTANNSGSEIGGSLSIFSYDGKVKYKEIIKSTEEFDPRYLIGTGGYGKVYKANLSSGAIV
AVKKLNETTDEETSNPTVKKEFLNEVKALTEIRHRNIVKLLGFCSSRRHTFLIYEYMENG
SLRKVLANEDEAKRLNWVKRIKIMKGVAYALSYMHHDISPPIVHRDISSGNILLDDDYEA
KISDFGTAKLLKKDSTNWSAVAGTYGYVAPELAYTMKVTEKCDVYSFGVLMLEVMMGKHP
GDLVLRLSSSPRETPSLESISDERLKKPEAEIREKLLKMVNVAVLCLQANPQLRPTMMSI
STEFS
>A_linifolium_Alyli0027s0119___LIKE
MGFAKKNPYDLHFLLIISTILSCFISASATISEANTLLKWKSTFTNQRHSSKLSSWANNT
GFCTSWFGVSCNPRGSIERLNLTDTAIEGTLQDFPFFSLPNLAYIDLSENRLYGTIPPQF
GNLSKLIFFEISANLLTGGIPPELGNLRNLETLHLVKNKLNGSIPSQIGLLTSVQDIALN
ENFLSGPIPSSIGNLTNLVKLYLFINSFSGPLPHELGNVTNLSELCLDRNNFTGQIPSTF
RKLKKLTLLNMFNNQLTGKIPPEIGDMTSLNSLSLYSNQLTSSIPSSLGNLKNLTSLDLY
QNNLTGAIPPELGDIESMKNLDISMNKLTGSVPDSFGNFTKLVLLSLRDNKLSSQIPPGV
ANSSKLTTLILDKNIFTGLLPENICHGGKLKILTLDDNHLEGLIPKSLRDCKSLIRARFI
GNKFLGDVSKAFGIYPNLDFIDLSHNRFYGEISGKWEECPKLSALIMSNNNITGCIPPEI
WKMTQLGELDLSTNNLSGELPEEIGNLTRLSKLLLNGNKLSGRVPAGIRYLTNLELFDLS
SNRFDSQIPQTVNSFTKLHYMNLSRNMFDEHIPGLTKLTQLTHLDLSYNQLDGEIPSQLG
SLESLDMLDLSHNNLSGFIPKSFEDMKLTYINISNNKLEGPLPDNPAFRNATADAFEGNI
GLCSNNPKQMLKSCPITSTEFQKPKKNGNLVVWILVPILVILFISAGTSTYYLQKRKRHN
GNNSASETGENLSIFSYDGKVKYQDVINSTNEFDPRYLIGTGGYGKVYKANLPDMIVAVK
RLHETIDEEISKPMVKHEFLNEVKALSEIRHRNIVKLLGFCSHHRHTFLVYEYMEKGSLN
KVLANDEEAKRLDWTKRINIVKGVAYALSYMHHDQSIPIVHRDISSGNILLDNDYEAKIS
DFGTSKLLKADESNWSVVAGTYGYIAPELAYKMKVTEKCDVYSFGVLILEVVKGKHPGDL
VSTLSSSLTKNLPLRSILDDRLPEPVTRIKEKLLKMVEMALLCLQTDPQSRPTMLSMSTA
FS
>A_linifolium_Alyli0197s0002___LIKE
MGFAKKNPYDLHFLLIISTILSCFISASATISEANTLLKWKSTFTNQRHSSKLSSWANNT
GFCTSWYGVSCNPRGSIERLNLTDTAIEGTLQDFPFFSLPNLAYIDLSENRLYGTIPPQF
GNLSKLIFFEISANLLTGGIPPELGNLRNLETLHLVKNKLNGSIPSQIGLLTTVQDIALN
ENFLSGPIPSSIGNLTNLVKLYLFINSFSGPLPHELGNLTNLTELCLDRNNFTGQIPSTF
RKLKKLTLLNMFNNQLTGKIPFEIGDMTSLNSLSLYSNQLTSSIPSSLGNLKNLTSLDLY
QNNLTGAIPPELGDIESMNNLDISMNKLTGCVPDSFGNFTKLVLLSLRDNKLSSQIPPGV
ANSSKLTKLILDKNIFTGLLPENICHGGKLEILTLDDNHLEGLIPKSLRDCKSLTRARFI
GNKFLGDVSKAFGIYPNLDFIDLSHNRFYGEISGKWEECPKLSALIMSNNNITGCIPPEI
WKMTQLGELDLSTNNLSGELPEEIGNLTRLSKLLLNGNKLSGRVPAGIRYLTNLELFDLS
SNRFDSQIPQTVNSFTKLHYMNLSRNMFDEHIPGLTKLTQLTHLDLSYNQLDGEIPSQLG
SLESLDMLDLSHNNLSGFIPKSFEDMKLTYINISNNKLEGPIPDNPAFRNATAYALEGNR
GLCSNNPKQMLKSCPITSTEFQKPKKNGNLVVWILGPILVILFISAGTCTYYIRKRKQHH
GNNSGSETGENMSIFSYDGKVKYQDVINSTNEFDPRYLIGTGGYGKVYKANLPDMVVAVK
RLHETIDEEISKPVVKHEFLNEVKALSEIRHRNIVKLLGFCSHRRHTFLVYEYMEKGSLN
KVLANDEEAKRLDWTKRINIMKGVAYALSYMHHDQSIPIVHRDISSGNILLDNDYEAKIS
DFGTSKLLKADESNWSAVAGTYGYIAPELAYKMKVTEKCDVYSFGVLILEVAKGKHPGDL
VSTLISSPTKNLSLKSISDDRLPEPETEIKEKLLKMVEMALLCLQTDPQSRPTMLSISTS
FS
>C_violacea_Clevi0007s1838___MIK2 OR LIKE
MHTIITAAPLRYQAPTELPLLSPLLSPSGTPLPDSSCTAWYGVSCNSQGSIIRLNLTNTG
IQGTLQEFPFSSLPNLAFVDLSMNRLSGTIPPQFGHLSKLIYFDLSINQLSGEIPPELGK
LQSLETLHLVENRLSGSIPSEIGLLTSLQELALYDNLLSGPIPSSIGNLTKLVKLYLYIN
SLTGPIPPEIGNMTTLFELCLDRNNLTGGIPSTLGKLKNLTLLNMFGNQLSGEIPPEIGD
LTALDTLSFQSNNLSGPIPSSLGNLANLSILHLYRNQLNGSIPPELGNMVSIIDLELSGN
KLTGPIPYSFGNLTKLETLFLRDNQLSGPLPPEIANSLELTVLQLDTNNFTGFLPENICK
GGKLQNITLDGNRLEGPIPGSLRDCKSLVRARFAGNGFTGNISEAFGVYPDLDFIDLGRN
KFYGEISAKWAESQKLVALRISNNEITGTIPPEIWNMTQLNELDLSSNKISGELPETIGN
LEVLSSLQLNGNQLSGRIPPEIGSSTKLEYLDLSSNRFSFYIPETLGDLPNLYYMNLSGN
NLVGRIPVELTKPSELISLDLSRNQLHGGIPPMINSLKELEKLDISHNNLSGPIPLQFEE
MVFLREVDISHNELEGPIPDCLAFRRAPANALEGNKGLCSNYIQGFEPCPGTYSQYKKPS
KKDKSLVFRVLTFVLGAMIVLFICTKTVRYFQRRKSRVVQGNTDSETEFEFEFLALKFDG
KVAYKEVIKATEDFDPKYLIGIGGCGNVYRARLSNMIIAVKKLHEVGYSSASAVQQLFLN
EIKALTEIRHRNIVKFFGFCSHRRHTFLVYEYLEKGSLRKTLTNNEEAKRLSWKKRINIV
NCVAHALSYLHHDTSPPIVHRDLSSNNVLLDNDYEPKVSDFGTAKRLKLDSSNCSNVVGT
CGYMAPELAYSTNVTEKCDVYSFGVLTLEVIKGSHPGDLISSSTDENIPLVDLMDRRLQV
PSRGVAEQLVKIAEVAFQCLRSNPQSRPTMLGISKALS
>T_cacao_Thecc08G107800___OUTGROUP
MKLVALLVSLLLYVTTLQYSSLNVASDSAAEALALLKWKASIQNQNESVLPSWNISTATA
PNTSTHLKTKTNPCAWFGIHCRNADTIMRINLTGYGVKGTLHTFPFSSLPNLAELDLSFN
ELYGTIPPQISQLSKITYLDLSSNKLSGHIPPEIGHLIHLETFHLAENRLNGSIPQEIGQ
LKSVTELTLSTNNLIGSVPASLGNLSQLVTLCLDDNFLSGPIPPEMGNITNLFEVHMDTN
HLTGPIPSTFGNLKKLSVLYIFHNHLSGSIPSELGYMKSLTEICLYQNNLSGLIPTSLGD
LRLLTRLQLYDNQLSGPIPEEIGNLKALVYLELSQNQLNGSIPASFGNLGNLETLFLRDN
KLSGSIPQEIGNLMKLTMLELDHNQLTGNLPQNICRGGTLRYFTANDNHLVGPIPEGLKN
CTSLLRVYLEGNRLTGNISEDFGVYPSLKFIDLSDNEFYGEVSSNWGLCKSLQALSIARN
NITGRIPPEIGSSSQVHLLDLSSNDIVGEIPMEIAKLTSLTALCLNGNQLSGGIPLELGL
LSNLLYLDLSANQLSKSIPENIENLSKLYYLNLSINKFNQRIPIQVGKLTHLNLLDLSHN
MLSGEIPVEFHSLQSLSVLNLSYNNLSGEIPASFELLHGLSSVDIAYNELQGPIPNNQAF
QNASIEALRGNKGLCGNVSGLPPCTPFSRKGQNHKTLFTALFPLLSLAGLSISSVALFSI
FKKRKKNADEERQISVSDETFFSISSFNGKVLYEEIIRATKDFDAQYCVGKGGNGNVYKA
ELSSGDTVAVKKFHPLRSGEMADQKQFLNEVRALIEIRHRNIVKFYGFCSFGKHSFLVYK
YLERGSLASVLRNDEEAKKLDWDKRVNIVKGVVNALSYLHHDCSPPIVHRDITSSNVLLD
SEFEAHVSDFGTAKLLNPDSSNWTNVAGTYGYIAPELSYTMKVTEKCDAYSFGVLALEVM
MGAYPGDFLSNLSLLSAEVHLPLNNVLDQRLSPPLPEVENKLVSIMKVAFSCLDNNPESR
PTMYTVSQLFADRI*
